# Supplementary material for: Occupational skin health risk among nurses: development and validation of a nomogram-based prediction model
Source: Front Public Health. 2026 Mar 31;14:1748717. doi: 10.3389/fpubh.2026.1748717 (PMC13078389; doi:10.3389/fpubh.2026.1748717)
Supplement: Supplementary file 1 [file Data_Sheet_1.csv]

ID	dataset	OCD	hand_hygiene_training	allergy_history	dermatitis_history	gender	age	hospital_level	department	job_title_level	education_level	years_of_experience	handwash_frequency_work	hand_hygiene_method	disinfectant_type	sanitizer_brand	sleep_duration	handwash_with_soap_daily	sanitizer_use_daily	glove_wearing_hours_daily	glove_type	hand_drying_method	hand_cream_habit	hand_care_habit	skin_condition
1	1	1	1	1	1	2	1	2	6	1	3	1	2	2	2	1	2	2	3	2	4	1	2	2	4
2	1	0	1	0	0	2	5	2	6	2	3	4	3	3	2	1	2	2	3	2	3	1	2	2	1
3	1	1	1	1	1	2	1	1	2	1	3	2	3	2	4	1	2	3	3	4	4	1	1	1	1
4	1	0	1	0	0	2	1	1	3	1	3	2	3	1	1	1	2	3	3	3	1	1	2	1	3
5	1	0	1	0	0	2	4	1	3	1	3	3	2	1	1	1	1	2	3	3	4	1	2	2	1
6	1	0	1	0	0	2	3	1	6	2	3	4	2	1	3	1	2	3	3	2	2	1	2	1	1
7	1	0	1	0	0	2	1	1	6	1	2	2	3	1	4	1	2	3	3	4	3	1	2	2	3
8	1	1	1	1	1	2	1	1	1	1	3	1	2	2	2	1	2	2	2	2	4	1	2	1	3
9	1	0	1	0	0	2	1	1	1	1	2	2	2	1	1	1	1	3	3	1	3	1	2	1	1
10	1	0	1	1	0	2	3	1	2	1	2	1	3	1	2	2	2	3	3	3	3	1	2	2	4
11	1	1	1	0	0	2	5	1	5	2	3	4	3	2	4	1	1	2	3	3	3	1	3	2	1
12	1	1	1	1	0	2	5	1	1	1	2	1	3	2	4	4	2	1	3	4	3	1	2	1	1
13	1	0	1	0	0	2	3	1	3	2	3	3	3	1	1	1	2	3	3	2	2	1	2	1	3
14	1	0	1	0	0	2	1	1	5	1	3	2	3	1	1	1	2	2	3	1	2	1	4	4	4
15	1	0	1	0	0	2	1	1	3	1	3	2	3	2	1	1	2	3	3	1	2	1	3	3	4
16	1	0	1	0	0	2	1	1	6	1	2	2	3	2	2	1	2	2	3	4	2	1	4	2	3
17	1	0	1	0	0	2	3	1	5	1	3	3	3	2	2	1	1	3	3	1	2	1	1	1	4
18	1	0	1	0	0	2	1	1	6	1	3	3	2	3	4	1	2	2	2	4	1	1	2	2	4
19	1	0	1	1	0	2	5	1	2	3	3	4	3	1	2	1	2	2	3	3	1	1	2	2	4
20	1	0	1	0	0	2	1	1	5	1	2	2	3	1	2	1	2	2	3	2	1	1	2	1	1
21	1	0	1	0	0	2	3	1	2	1	3	3	2	1	1	1	2	3	2	3	4	1	2	1	1
22	1	0	1	1	0	2	1	1	3	1	3	2	3	2	1	1	2	3	3	4	1	1	3	2	1
23	1	0	1	0	0	2	3	1	1	1	1	3	3	2	4	1	2	2	2	2	1	1	2	1	1
24	1	0	1	1	1	2	4	1	4	1	3	2	3	2	2	1	1	2	3	1	1	1	2	1	3
25	1	0	1	1	1	2	3	1	1	1	2	2	3	2	1	1	2	3	3	1	1	1	2	2	1
26	1	1	1	1	1	2	1	1	2	1	3	3	3	2	2	1	2	3	2	2	3	1	2	2	1
27	1	1	1	1	1	2	4	1	2	2	2	3	3	3	2	1	1	3	3	4	4	1	1	2	3
28	1	0	1	0	0	2	3	1	3	1	3	3	3	3	3	1	1	3	3	1	1	1	2	1	3
29	1	0	1	0	0	2	3	1	1	1	3	3	2	3	2	1	2	1	3	3	2	1	2	1	1
30	1	1	1	1	1	2	3	1	1	1	3	3	3	2	1	1	1	3	3	2	4	1	2	2	4
31	1	0	1	0	1	2	1	1	2	1	3	1	2	2	1	1	1	3	2	1	2	1	2	1	3
32	1	0	1	0	0	2	3	1	1	1	3	4	2	2	2	1	2	3	2	1	2	1	2	1	4
33	1	0	1	0	0	2	5	1	6	1	2	4	3	2	2	1	2	3	3	4	2	1	4	4	4
34	1	0	1	0	0	2	1	1	6	1	2	2	3	2	2	1	2	3	3	2	2	1	2	2	1
35	1	0	1	0	0	2	4	1	6	2	3	3	3	2	1	1	2	2	3	4	1	1	1	1	3
36	1	1	1	1	1	1	4	1	1	2	3	4	2	2	1	1	1	2	2	4	4	1	1	1	1
37	1	0	1	0	0	2	4	1	6	2	2	4	2	2	4	1	2	3	3	1	1	1	2	2	1
38	1	0	1	0	0	2	3	1	6	1	3	1	3	2	1	1	2	3	3	1	1	1	2	1	4
39	1	0	1	0	0	2	1	1	6	1	3	2	2	1	1	1	2	3	3	4	1	1	1	1	4
40	1	0	1	0	0	2	4	1	5	1	3	3	1	1	2	1	2	3	3	2	1	1	2	2	3
41	1	0	1	0	0	2	4	1	3	1	3	3	3	2	1	1	2	2	3	2	1	1	2	2	1
42	1	0	1	0	0	2	3	1	4	2	3	2	3	2	4	1	2	3	3	1	1	1	2	2	1
43	1	0	1	0	0	2	1	1	1	1	2	1	3	2	1	1	2	3	3	4	1	1	1	2	4
44	1	0	1	0	0	2	1	1	6	1	3	2	2	1	2	1	1	3	2	2	1	1	1	1	3
45	1	0	1	0	0	2	1	1	1	1	2	1	2	1	1	1	1	3	3	1	1	1	2	1	4
46	1	1	1	1	1	2	5	1	1	2	3	3	3	2	1	1	1	3	3	3	2	1	1	2	1
47	1	0	1	0	0	2	1	1	1	1	3	2	3	1	4	1	1	3	3	2	1	1	2	1	1
48	1	1	1	1	1	1	1	1	2	1	2	1	3	2	2	1	1	3	3	2	1	1	1	1	4
49	1	0	1	1	1	2	1	1	1	1	1	1	3	1	1	1	1	3	3	3	1	1	4	2	1
50	1	0	1	0	0	2	3	1	1	1	3	3	2	1	1	1	1	2	3	4	1	1	2	2	2
51	1	0	1	0	0	2	1	1	5	1	2	1	3	2	1	1	2	3	3	2	2	1	2	2	4
52	1	0	1	0	0	2	1	1	6	1	3	1	2	3	2	1	2	2	2	4	2	1	1	1	1
53	1	0	1	0	1	2	1	1	6	1	3	2	3	1	1	1	2	2	2	4	2	1	2	2	1
54	1	0	1	0	0	2	3	1	6	1	3	2	3	1	2	1	2	3	3	4	2	1	1	1	3
55	1	0	1	0	0	2	1	1	2	1	3	2	3	1	4	1	2	2	2	3	1	1	4	3	3
56	1	0	1	0	0	2	1	1	1	1	3	3	2	1	4	1	1	3	3	1	1	1	2	2	4
57	1	0	1	0	0	2	3	1	3	1	2	3	3	1	2	1	2	3	2	2	1	1	2	1	3
58	1	0	1	0	0	2	1	1	5	1	3	1	3	1	1	1	1	3	3	1	1	1	1	2	1
59	1	0	1	0	0	2	1	1	5	1	3	2	3	2	2	1	1	2	3	2	1	1	2	2	1
60	1	1	1	1	0	2	4	1	6	2	3	3	3	2	1	1	1	1	3	1	1	1	1	2	3
61	1	0	1	0	0	2	5	1	6	2	2	4	3	2	4	1	2	3	3	4	4	1	2	3	3
62	1	0	1	1	1	2	1	1	1	1	3	2	3	2	2	1	2	1	3	3	4	1	2	2	3
63	1	1	1	0	1	2	5	1	6	1	3	2	3	1	2	1	1	2	3	4	4	1	2	1	1
64	1	0	1	0	0	2	1	1	3	1	2	1	3	1	1	4	2	2	3	2	1	1	4	4	4
65	1	0	1	0	0	2	4	1	2	2	3	3	3	2	3	1	2	2	3	1	1	1	2	2	3
66	1	0	1	0	0	2	3	1	2	1	3	2	2	2	2	1	1	2	2	2	2	1	1	1	1
67	1	0	1	1	0	2	4	2	6	1	3	2	3	1	1	1	1	3	3	1	2	1	2	1	1
68	1	0	1	0	0	2	4	1	1	2	3	4	2	2	2	1	2	3	3	2	1	1	1	2	4
69	1	0	1	0	0	2	1	1	1	1	2	1	3	2	2	1	1	2	2	1	4	1	2	2	4
70	1	0	1	0	1	2	4	1	1	2	3	3	3	2	1	1	2	3	3	4	1	1	2	2	4
71	1	0	1	0	0	2	5	1	6	3	3	4	2	2	1	1	2	3	2	1	2	4	1	1	4
72	1	0	1	0	0	2	1	1	1	1	2	1	3	2	2	1	1	3	3	2	2	2	1	1	1
73	1	0	1	0	0	2	3	1	4	1	3	2	3	1	1	1	1	3	3	1	2	1	1	1	3
74	1	0	1	0	0	2	3	1	6	1	2	3	3	2	2	1	2	3	3	1	2	1	4	2	4
75	1	0	1	0	0	2	1	1	1	1	2	1	3	1	1	1	2	2	3	2	1	1	1	1	4
76	1	0	1	1	0	2	1	1	6	1	3	2	3	1	1	1	2	3	3	4	1	1	2	2	4
77	1	0	1	0	0	2	1	1	6	2	3	2	3	2	1	1	2	3	3	4	4	1	1	1	4
78	1	0	1	0	0	2	1	1	1	1	2	1	3	1	2	2	1	3	2	1	4	4	1	1	3
79	1	0	1	0	0	2	1	1	3	1	3	2	3	1	2	1	1	3	3	1	4	1	2	2	3
80	1	0	1	0	0	2	1	1	2	1	3	2	3	2	2	1	2	3	2	2	1	1	2	1	3
81	1	0	1	0	0	2	1	2	6	1	2	1	1	2	1	1	1	2	2	3	1	1	2	2	4
82	1	0	1	0	1	2	1	1	1	1	2	2	3	2	1	1	1	3	3	2	1	1	2	2	3
83	1	0	1	0	0	2	4	1	1	1	3	2	3	2	1	4	1	3	3	2	1	1	2	2	1
84	1	0	1	0	1	2	3	1	6	1	3	2	3	1	1	1	1	3	3	4	1	1	2	2	4
85	1	0	1	0	0	2	1	1	6	1	2	1	2	2	1	4	2	2	3	4	4	1	2	2	1
86	1	0	1	0	0	2	1	1	5	1	2	1	3	2	1	1	1	3	3	2	4	1	2	1	3
87	1	1	1	1	0	2	4	1	1	2	3	4	3	2	1	1	1	3	3	4	3	1	1	1	1
88	1	0	1	0	1	2	1	1	1	1	1	2	3	1	2	1	2	2	3	1	4	1	3	1	3
89	1	1	1	1	1	2	3	2	6	1	3	2	3	1	2	1	2	3	3	4	4	1	3	2	3
90	1	0	1	0	0	2	3	1	1	1	2	3	3	2	1	1	2	3	3	3	2	1	1	1	4
91	1	0	1	0	0	2	4	1	2	2	3	3	3	2	2	1	2	3	3	1	2	1	2	1	3
92	1	0	1	0	0	2	1	1	1	1	3	2	2	1	2	1	2	3	3	1	2	1	2	2	4
93	1	0	1	1	0	1	1	1	6	1	2	1	3	1	1	1	2	3	3	4	2	1	1	1	1
94	1	0	1	0	0	2	1	1	1	1	2	1	3	2	1	1	1	3	3	2	2	1	2	2	1
95	1	0	1	0	0	2	3	1	6	1	2	2	3	3	2	4	2	2	3	4	1	1	1	1	4
96	1	1	1	1	0	1	1	1	1	1	2	1	3	2	1	1	1	3	3	4	3	1	2	2	1
97	1	1	1	0	1	2	3	2	5	1	3	3	2	1	2	1	2	2	3	1	4	1	1	1	1
98	1	0	1	0	0	2	4	1	6	1	3	2	3	2	1	1	1	3	3	3	1	1	2	2	1
99	1	0	1	0	0	2	4	1	1	2	3	4	3	1	2	1	2	3	3	3	3	1	4	1	1
100	1	0	1	0	0	2	1	1	2	1	3	2	2	1	2	1	2	2	2	1	3	1	2	2	3
101	1	0	1	0	0	2	3	1	1	1	2	3	3	2	2	1	2	2	2	3	1	1	2	2	4
102	1	1	1	1	0	2	5	1	6	3	3	4	3	2	4	1	1	3	3	3	3	1	2	2	1
103	1	0	1	0	0	2	1	1	3	1	2	2	2	1	1	1	2	3	2	2	3	4	2	1	4
104	1	1	1	0	1	1	3	1	2	1	2	3	3	2	4	4	2	3	3	2	2	1	4	2	1
105	1	0	1	0	0	2	1	1	1	1	3	2	3	1	1	1	2	3	2	3	1	1	3	2	1
106	1	0	1	0	0	1	4	2	1	3	3	4	3	2	4	1	2	3	2	1	4	1	2	2	3
107	1	0	1	1	1	2	4	1	6	2	2	4	2	1	1	1	2	3	3	2	4	1	4	2	1
108	1	0	1	0	0	2	3	1	6	1	3	2	3	1	1	1	1	3	3	4	1	1	4	4	4
109	1	0	1	1	0	2	1	1	1	1	2	1	3	1	1	1	2	3	3	1	1	1	2	2	1
110	1	0	1	0	0	2	1	1	6	1	1	2	2	1	1	1	2	3	3	4	2	1	1	1	4
111	1	0	1	0	0	2	1	1	2	1	3	3	3	2	1	1	2	2	3	1	2	1	4	4	3
112	1	0	1	0	0	2	3	1	3	1	3	2	2	1	2	1	1	2	2	1	2	1	2	1	3
113	1	1	1	1	1	2	4	1	6	1	2	4	2	2	1	1	2	2	3	4	3	1	2	2	1
114	1	0	1	0	0	2	1	1	6	1	2	2	3	2	1	1	2	3	3	1	1	1	3	3	4
115	1	0	1	0	0	2	3	2	1	2	3	2	3	1	1	1	2	3	2	3	1	1	2	2	4
116	1	0	1	0	0	2	1	1	1	1	3	1	3	2	1	1	1	3	3	4	1	1	2	1	1
117	1	1	1	1	0	2	5	2	2	1	3	1	3	1	1	1	2	2	2	2	4	3	4	4	1
118	1	0	1	0	0	2	3	1	2	1	3	3	3	1	2	1	2	3	2	1	1	1	2	2	4
119	1	0	1	0	0	2	1	1	1	1	3	2	3	1	4	1	2	3	3	1	1	1	1	1	1
120	1	1	1	1	0	2	5	2	2	1	3	1	2	1	4	1	1	3	1	1	3	3	1	1	3
121	1	0	1	0	0	2	1	1	5	1	3	3	3	1	2	1	1	2	2	2	1	1	2	2	1
122	1	0	1	0	0	2	3	1	2	1	3	2	1	1	2	1	2	2	3	2	1	1	2	2	4
123	1	0	1	0	0	2	1	2	5	1	3	1	3	2	4	1	1	2	3	1	2	1	2	2	3
124	1	1	1	1	1	2	5	2	2	1	2	1	3	1	1	4	2	3	2	4	4	1	1	2	1
125	1	0	1	0	0	2	1	1	6	1	2	1	1	1	1	1	2	2	1	1	2	1	1	1	1
126	1	0	1	1	0	2	1	1	6	1	2	1	3	2	1	1	2	3	2	4	3	1	2	1	4
127	1	0	1	0	0	2	1	1	1	1	2	1	2	1	3	1	2	2	2	4	3	1	2	1	4
128	1	0	1	1	1	2	1	1	6	1	2	1	3	1	4	1	2	3	2	2	3	1	2	1	3
129	1	1	1	0	1	1	1	2	1	1	2	1	3	1	1	1	2	2	2	4	4	4	2	1	1
130	1	0	1	0	0	2	1	1	1	1	3	2	3	2	1	1	1	3	3	1	3	3	2	1	3
131	1	0	1	0	0	2	1	1	6	1	2	1	1	2	1	1	2	1	2	1	2	1	2	1	4
132	1	0	1	0	0	2	3	2	3	1	3	2	2	1	1	1	2	3	1	2	2	1	2	2	3
133	1	0	1	0	0	2	5	2	1	3	3	4	2	2	3	1	2	3	2	1	2	1	4	4	4
134	1	0	1	0	0	2	1	2	4	1	2	1	3	1	4	1	2	2	3	1	2	1	1	1	4
135	1	0	1	0	0	2	1	1	6	1	1	2	2	1	1	1	1	3	3	1	2	1	1	1	4
136	1	0	1	0	0	2	3	1	6	1	3	3	2	2	1	1	2	2	3	4	1	1	2	1	1
137	1	0	0	0	1	2	3	1	4	2	3	2	3	2	1	1	1	2	3	2	1	1	1	1	3
138	1	0	1	0	0	2	4	2	1	2	3	4	2	2	2	1	2	2	3	1	3	1	1	2	3
139	1	0	1	0	0	1	1	2	5	1	2	1	3	3	1	1	1	3	3	3	3	1	1	1	3
140	1	0	1	0	0	2	4	1	4	2	3	4	3	2	1	1	1	3	3	1	3	1	2	1	2
141	1	0	1	0	0	2	4	1	2	2	2	4	3	1	1	1	2	3	3	4	1	1	2	2	1
142	1	0	1	0	0	2	3	1	1	2	3	3	3	2	4	1	2	3	3	1	1	1	2	2	1
143	1	0	1	0	0	2	3	1	1	1	3	3	3	2	2	2	1	3	3	2	4	1	2	1	4
144	1	0	1	0	0	2	1	1	6	1	2	1	1	2	1	1	1	1	3	1	4	1	2	2	4
145	1	0	1	0	0	2	4	1	6	2	2	3	3	2	2	1	2	3	1	4	1	1	2	2	1
146	1	0	1	0	0	2	1	1	1	1	2	1	2	2	1	1	1	2	3	2	1	1	4	4	4
147	1	0	1	0	0	2	1	1	2	2	3	3	3	1	1	4	2	3	3	1	1	1	4	4	3
148	1	0	1	0	0	2	1	1	6	1	3	1	3	2	1	1	2	2	3	3	2	1	2	1	1
149	1	0	1	0	0	2	1	1	2	1	2	2	3	2	2	1	2	3	3	1	2	1	1	1	3
150	1	0	1	0	0	2	1	1	6	1	1	1	3	2	1	1	2	3	3	1	2	1	4	2	4
151	1	0	1	0	0	2	1	1	6	1	2	2	2	1	1	1	1	3	3	2	2	1	2	2	4
152	1	0	1	0	0	1	1	2	1	1	2	1	3	1	1	2	1	3	3	3	1	1	2	1	4
153	1	1	1	1	0	2	1	1	1	1	3	1	3	2	1	1	1	3	3	3	3	1	3	2	1
154	1	0	1	0	0	2	1	1	2	1	3	2	2	2	1	1	2	2	2	1	1	3	2	2	4
155	1	0	1	0	0	2	1	1	2	1	2	1	1	2	2	1	2	3	2	1	1	1	2	1	3
156	1	0	1	0	0	2	5	1	1	2	2	4	3	1	2	1	2	2	2	4	1	1	1	1	4
157	1	0	1	0	0	2	1	1	6	1	3	1	3	1	4	4	2	3	3	1	3	2	2	2	4
158	1	0	1	1	1	2	5	1	6	3	2	4	3	2	1	1	2	2	2	1	3	1	2	2	4
159	1	0	1	0	0	2	1	1	6	1	1	2	3	2	1	1	1	3	3	4	3	1	1	1	4
160	1	0	1	0	0	2	1	1	3	1	3	2	3	2	1	1	2	3	3	3	1	1	2	2	3
161	1	0	1	0	0	2	1	2	6	1	2	1	2	3	1	1	1	2	2	4	1	1	3	2	3
162	1	0	1	0	0	2	1	2	1	1	2	1	3	2	1	1	1	3	3	4	4	1	2	2	3
163	1	0	1	0	0	2	1	2	1	1	3	1	2	2	3	2	2	3	2	1	4	1	2	1	4
164	1	0	1	0	1	2	5	1	6	2	3	4	2	2	4	4	1	2	2	4	4	4	1	2	1
165	1	0	1	0	0	2	1	1	6	1	2	1	2	1	1	1	2	2	2	1	4	1	2	2	4
166	1	0	1	1	1	2	5	2	6	3	3	4	2	1	3	1	1	3	3	2	1	4	2	2	4
167	1	0	1	0	0	2	1	2	2	1	3	1	3	2	4	1	2	2	3	2	1	1	2	1	3
168	1	0	1	0	0	2	1	1	6	1	2	1	2	2	1	1	1	1	3	2	1	1	2	1	4
169	1	1	1	1	1	1	5	1	1	1	3	2	3	2	2	1	2	3	3	1	4	1	2	1	1
170	1	0	1	0	0	2	1	2	6	1	2	1	2	1	1	1	1	2	3	4	1	4	2	1	4
171	1	0	1	0	0	2	1	1	6	1	2	2	1	1	1	1	2	3	3	4	2	1	2	2	4
172	1	0	1	0	0	2	1	2	6	1	2	1	3	2	1	1	2	2	3	4	2	1	2	2	4
173	1	0	1	0	0	2	1	1	6	1	2	1	3	2	1	1	2	3	3	1	2	1	2	2	2
174	1	0	1	0	0	2	1	2	6	1	2	2	3	2	1	2	1	3	3	1	2	1	4	2	4
175	1	0	1	0	0	2	5	2	6	3	3	4	2	2	1	1	2	3	3	2	1	1	1	1	4
176	1	0	1	0	0	2	1	1	1	1	2	2	3	1	1	1	2	3	3	3	1	1	1	2	1
177	1	0	1	0	0	2	1	1	6	1	2	1	2	1	1	1	1	3	3	2	1	1	2	2	1
178	1	0	1	0	0	2	1	1	6	1	2	1	3	2	2	1	2	3	3	1	3	2	4	2	3
179	1	0	1	0	1	2	1	2	1	1	2	1	2	2	1	1	1	1	3	1	3	3	2	1	1
180	1	0	1	1	1	2	4	2	2	2	3	4	2	1	2	1	2	3	3	3	3	1	2	2	1
181	1	0	1	0	0	2	1	1	6	1	2	1	3	3	1	1	1	3	3	1	3	1	2	1	3
182	1	0	1	0	0	2	1	1	6	1	2	1	3	2	1	1	2	3	3	4	1	1	2	2	4
183	1	0	1	0	0	2	1	1	2	1	2	1	1	2	1	4	2	3	3	2	2	1	2	2	1
184	1	0	1	0	0	2	1	1	6	1	3	2	3	3	2	1	1	3	2	4	2	1	1	1	1
185	1	0	1	0	0	2	4	2	6	2	3	4	3	2	4	1	2	2	3	1	2	1	2	1	3
186	1	0	1	0	0	2	5	2	2	2	3	4	2	1	1	2	1	2	3	1	2	1	1	1	4
187	1	0	1	0	1	2	1	1	4	1	1	1	2	1	1	1	1	2	3	1	1	3	2	2	1
188	1	0	1	0	0	2	3	1	6	1	3	2	2	3	4	4	2	2	2	4	2	1	1	1	3
189	1	0	1	0	0	2	5	2	1	2	3	4	2	2	2	1	1	3	2	1	2	1	2	2	3
190	1	0	1	0	0	2	1	1	2	1	3	2	3	1	1	1	1	3	3	2	2	1	1	1	3
191	1	0	1	0	0	2	1	2	1	1	3	2	2	2	3	1	2	2	3	2	2	1	1	1	3
192	1	0	1	0	0	2	4	2	1	2	3	3	2	2	4	1	2	2	2	1	1	1	2	2	4
193	1	0	1	0	0	2	1	1	6	1	2	2	2	3	1	1	1	3	2	2	1	1	2	2	4
194	1	0	1	1	1	2	3	1	4	1	2	2	3	2	3	1	1	3	3	1	1	1	2	1	4
195	1	1	1	0	1	2	3	1	6	1	2	3	3	2	2	1	1	3	3	4	2	1	3	2	1
196	1	0	1	0	0	2	1	1	6	1	2	1	3	3	1	1	1	3	2	1	1	1	4	4	1
197	1	0	1	0	0	2	3	2	6	1	3	2	2	2	1	1	1	1	3	4	1	1	2	2	3
198	1	0	1	0	0	2	1	1	6	1	3	2	3	3	2	1	2	3	3	4	1	1	2	2	3
199	1	0	1	0	0	2	4	1	4	2	3	4	3	2	1	1	2	2	2	1	3	1	2	2	3
200	1	0	1	0	0	2	1	1	2	1	2	1	3	3	1	1	1	3	3	1	1	1	1	1	3
201	1	0	1	0	0	2	1	1	2	1	2	1	3	2	1	1	1	3	3	1	1	1	2	4	3
202	1	0	1	0	1	2	5	1	4	3	2	4	2	2	1	1	2	1	2	1	1	1	3	2	4
203	1	0	1	0	0	2	1	1	2	1	2	1	3	2	3	1	2	3	3	1	1	1	1	1	3
204	1	0	1	0	0	2	4	2	4	1	3	4	3	1	3	1	2	3	3	1	1	1	1	1	3
205	1	0	1	0	0	2	1	1	2	1	3	1	3	1	4	1	1	3	3	1	1	1	2	2	4
206	1	0	1	0	0	2	3	1	6	1	3	3	3	2	4	4	2	3	3	2	2	1	2	2	3
207	1	0	1	0	0	2	1	1	6	1	3	2	2	1	1	1	2	3	2	4	2	1	2	2	1
208	1	0	1	0	1	2	4	2	5	3	3	4	2	2	2	1	1	3	3	4	2	1	2	2	3
209	1	1	1	1	1	1	1	2	6	1	3	1	3	1	2	1	1	3	2	1	4	1	2	2	3
210	1	0	1	0	0	2	1	1	1	1	2	1	2	2	1	1	1	3	3	1	2	3	2	2	4
211	1	0	1	0	0	2	4	1	1	1	3	2	3	1	3	1	1	2	3	3	1	1	1	2	4
212	1	0	1	1	0	2	1	1	4	1	3	2	3	1	4	1	1	2	3	1	3	1	3	3	4
213	1	0	1	0	0	2	4	1	2	1	3	3	2	1	1	1	2	2	2	1	3	1	1	1	1
214	1	0	1	0	0	2	5	1	6	2	3	3	3	2	4	1	2	1	3	4	1	1	4	2	1
215	1	1	1	1	1	2	5	2	2	1	3	1	3	1	1	1	2	3	1	1	4	3	3	2	4
216	1	0	1	0	1	2	1	2	1	1	3	2	3	1	1	1	2	3	3	1	1	3	1	1	4
217	1	0	1	0	0	2	5	2	6	3	3	4	3	2	1	4	1	3	3	4	1	1	2	2	1
218	1	0	1	0	0	2	5	2	1	2	3	4	3	2	1	1	1	2	3	2	1	1	2	1	1
219	1	1	1	1	1	2	4	2	2	2	3	3	2	2	2	2	2	3	2	2	3	1	1	2	1
220	1	0	1	0	0	2	4	2	2	2	3	4	2	1	1	1	2	2	3	1	1	1	2	1	4
221	1	0	1	0	0	2	1	2	1	1	3	2	3	2	2	1	1	2	3	4	1	1	1	2	1
222	1	0	1	0	0	2	1	2	2	1	2	1	2	1	1	1	2	2	2	1	1	1	1	2	1
223	1	0	1	0	0	2	1	1	4	1	2	1	3	2	2	4	2	2	1	1	1	1	2	2	4
224	1	0	1	0	0	2	1	1	2	1	1	1	2	1	4	4	2	3	3	1	2	1	2	2	1
225	1	0	1	0	0	2	5	1	6	3	3	4	3	2	3	1	2	3	3	4	2	1	2	2	1
226	1	0	1	0	0	2	5	2	6	2	3	4	1	1	1	1	2	2	2	1	2	1	1	2	4
227	1	0	1	0	1	2	5	2	3	3	2	4	3	1	2	1	2	2	1	1	2	3	2	2	1
228	1	0	1	1	1	2	1	1	2	1	2	2	2	1	1	1	2	3	2	2	2	1	2	1	1
229	1	0	1	0	0	2	1	1	2	1	3	1	2	2	2	4	1	2	3	1	4	1	2	1	1
230	1	0	1	0	0	2	1	1	6	1	3	2	3	2	4	1	2	3	3	1	1	1	3	2	3
231	1	0	1	0	0	2	1	1	6	1	2	1	2	2	1	1	1	1	3	1	1	1	2	1	4
232	1	0	1	0	0	1	1	1	6	1	2	1	3	2	3	4	1	3	2	4	4	1	1	1	1
233	1	0	1	0	0	2	3	1	6	2	3	3	3	2	2	1	1	3	3	2	2	1	1	2	3
234	1	0	1	0	1	2	1	1	6	1	3	1	1	1	3	1	2	3	3	2	1	1	1	1	3
235	1	0	1	1	0	2	3	2	2	1	1	3	2	2	1	1	2	3	2	3	1	1	3	3	4
236	1	0	1	0	0	2	1	1	6	1	2	2	2	2	1	1	1	3	3	2	3	1	2	1	3
237	1	0	1	0	0	2	1	2	2	1	3	1	3	2	2	2	2	3	3	1	2	1	2	2	1
238	1	0	1	0	0	2	5	2	1	3	3	4	2	1	2	1	2	3	3	2	2	1	4	3	4
239	1	0	1	1	0	2	5	2	1	2	3	4	3	2	2	1	2	3	3	1	2	1	1	1	1
240	1	0	1	0	0	1	3	1	1	1	3	3	3	2	2	1	2	3	2	1	2	1	2	2	1
241	1	0	1	0	0	2	1	1	2	1	3	1	2	2	2	1	1	1	3	1	1	4	2	2	4
242	1	0	1	1	0	2	3	1	6	2	3	3	2	2	1	4	2	3	3	3	2	1	2	2	4
243	1	0	1	0	0	2	3	1	6	1	3	2	3	2	3	1	2	3	2	2	2	1	2	1	1
244	1	0	1	0	1	2	1	1	2	1	2	2	2	1	2	1	2	1	1	1	2	1	2	2	4
245	1	0	1	0	0	2	3	1	2	1	3	3	2	1	1	1	1	2	2	2	1	1	2	2	3
246	1	0	1	0	0	2	1	1	1	1	2	1	2	2	3	1	2	2	3	1	1	1	2	2	4
247	1	0	1	1	1	2	1	1	4	1	3	3	3	2	2	1	2	3	3	1	1	1	1	1	3
248	1	0	1	0	0	2	1	2	1	1	3	1	3	2	1	2	2	3	3	1	1	1	2	2	4
249	1	0	1	0	0	2	1	1	6	1	3	2	3	2	4	4	2	3	3	1	1	1	2	1	4
250	1	0	1	0	0	2	3	1	1	1	3	3	2	2	1	1	1	2	2	3	1	1	2	2	3
251	1	0	1	0	0	2	1	1	2	1	3	2	2	2	4	1	2	2	3	2	1	1	2	1	4
252	1	1	1	0	1	1	1	2	2	1	3	1	2	2	2	4	2	1	2	2	4	1	1	1	1
253	1	0	1	1	0	2	1	1	6	1	3	1	2	2	4	1	2	3	3	1	1	1	2	2	4
254	1	1	1	0	1	2	1	2	1	1	3	2	3	2	1	4	1	3	2	3	3	3	2	1	3
255	1	0	1	0	0	2	3	1	4	2	3	2	3	2	4	4	2	3	3	1	1	4	1	1	1
256	1	0	1	0	0	2	1	1	5	1	2	1	2	2	1	1	1	2	2	1	1	1	1	1	1
257	1	0	1	0	0	2	4	1	4	2	3	3	3	2	4	1	2	3	3	1	2	1	2	2	4
258	1	1	1	1	0	1	3	1	1	1	3	3	3	1	4	1	1	3	1	1	4	1	1	1	1
259	1	1	1	1	0	2	3	2	2	1	3	3	3	1	1	2	1	3	3	4	3	1	4	2	2
260	1	0	1	0	0	2	1	1	1	1	3	2	2	1	4	1	2	2	3	1	2	1	1	2	4
261	1	1	1	0	0	2	1	1	4	2	3	3	3	2	4	4	2	2	3	1	4	1	2	3	1
262	1	0	1	0	0	2	3	1	6	1	3	2	3	2	1	1	1	3	3	4	2	1	2	2	1
263	1	0	1	0	0	2	1	1	2	1	2	2	2	1	1	1	2	2	2	1	4	1	2	1	1
264	1	0	1	0	0	2	5	1	6	3	2	4	3	1	1	4	2	3	2	2	3	1	2	2	3
265	1	1	1	1	1	2	3	2	1	1	3	2	3	1	1	2	1	3	3	2	4	1	1	1	3
266	1	0	1	0	0	2	5	1	6	3	3	4	3	2	2	1	1	3	3	4	2	1	2	1	3
267	1	0	1	0	1	2	1	2	2	1	2	2	3	1	3	1	2	2	2	1	2	1	2	2	4
268	1	0	1	0	0	2	4	1	6	2	3	4	3	2	4	1	2	2	2	3	2	1	2	1	1
269	1	0	1	0	0	2	1	1	5	1	2	1	3	2	1	1	2	3	2	1	2	1	1	1	1
270	1	0	1	0	0	2	1	1	1	1	2	1	3	2	2	1	2	3	3	1	1	2	1	2	1
271	1	1	1	0	0	2	4	2	2	3	3	3	2	1	1	1	2	2	2	1	3	1	1	2	1
272	1	0	1	0	0	2	1	2	6	1	3	1	3	2	3	1	1	2	3	1	1	1	1	1	4
273	1	1	1	0	0	2	1	2	2	1	3	2	3	2	1	1	2	3	3	4	4	1	1	2	4
274	1	0	1	0	0	2	3	1	1	2	2	3	2	1	3	1	2	2	2	1	1	1	2	4	4
275	1	0	1	0	0	2	3	1	2	2	2	3	3	2	4	1	1	3	3	4	1	3	2	2	3
276	1	0	1	0	0	2	1	1	6	1	2	1	3	2	1	1	2	3	3	1	1	1	2	1	4
277	1	0	1	0	0	2	1	1	1	1	2	1	2	2	1	1	2	2	3	2	1	1	2	2	3
278	1	0	1	0	0	2	1	1	6	1	3	2	3	2	2	1	1	3	3	4	2	1	2	2	1
279	1	0	1	0	0	2	3	1	6	1	3	2	2	2	3	1	2	1	3	2	2	1	2	1	1
280	1	0	1	0	0	2	1	1	4	1	3	2	3	2	4	1	1	3	3	1	2	1	2	1	3
281	1	0	1	0	1	2	1	1	1	1	2	2	3	2	2	1	1	2	3	2	2	1	2	2	3
282	1	1	1	0	0	2	1	1	2	1	2	1	2	1	1	1	1	2	3	4	3	1	1	1	1
283	1	0	1	0	0	2	3	2	2	2	3	2	3	2	2	2	1	3	2	2	2	1	2	1	4
284	1	0	1	1	0	2	1	1	2	1	1	2	3	2	1	1	1	3	3	2	1	1	2	2	3
285	1	0	1	0	0	2	3	1	6	2	3	3	3	2	2	2	2	3	3	1	4	4	1	1	4
286	1	1	1	1	0	2	4	2	2	1	3	4	3	1	2	4	2	3	3	4	4	1	4	2	1
287	1	0	1	0	1	2	5	2	1	3	3	4	3	2	1	1	1	2	3	1	2	1	1	1	1
288	1	0	1	0	0	2	4	2	2	2	3	4	3	2	4	1	2	3	3	2	2	1	1	1	4
289	1	0	1	0	0	2	5	2	6	2	3	4	2	1	4	1	2	2	3	3	2	1	1	1	3
290	1	0	1	1	1	2	3	2	5	1	3	2	3	2	2	1	1	3	3	1	2	1	1	1	3
291	1	0	1	0	0	2	1	1	2	1	2	1	3	2	1	1	1	3	3	1	2	1	1	1	4
292	1	1	1	0	1	1	3	2	1	2	3	2	3	2	1	2	2	3	3	2	3	1	4	4	1
293	1	0	1	1	0	2	3	1	4	2	3	3	3	1	1	1	1	3	3	1	1	1	4	3	4
294	1	1	1	0	1	2	4	2	6	2	3	4	2	2	2	1	2	2	3	2	4	1	1	1	3
295	1	0	1	0	0	2	4	2	3	2	3	4	2	1	2	1	2	2	3	1	1	4	1	1	3
296	1	1	1	0	1	2	1	1	2	1	2	1	3	2	4	1	2	3	3	4	3	1	1	1	2
297	1	0	1	0	0	2	1	1	6	1	2	1	2	2	2	2	2	3	3	1	1	1	2	2	4
298	1	0	1	0	0	2	3	1	2	1	3	2	3	1	2	1	2	3	2	1	3	1	2	2	4
299	1	0	1	0	0	2	1	1	6	1	3	2	3	2	4	4	2	2	3	4	1	1	2	2	1
300	1	1	1	1	1	2	1	2	4	1	3	2	3	1	2	2	1	3	2	2	4	1	2	1	1
301	1	0	1	1	0	2	1	1	6	1	3	2	2	3	2	1	2	3	2	4	4	2	2	2	1
302	1	0	1	0	0	2	1	2	1	1	3	1	2	2	1	1	1	3	2	1	1	1	3	3	4
303	1	0	1	0	0	2	1	1	2	1	3	1	3	1	1	1	1	3	2	1	1	1	1	1	1
304	1	0	1	0	0	2	4	1	4	2	3	4	3	2	1	4	2	2	3	1	2	1	1	1	4
305	1	0	1	1	0	2	1	1	4	1	2	1	3	2	2	1	2	3	3	1	2	1	1	2	1
306	1	0	1	1	0	2	3	1	2	2	3	3	3	2	1	1	2	3	3	1	2	1	2	2	4
307	1	0	1	0	0	2	1	1	2	1	3	1	2	1	2	1	1	2	3	2	2	1	2	2	3
308	1	1	1	1	0	2	3	2	6	2	2	3	3	1	1	1	2	3	3	4	3	1	1	1	2
309	1	0	1	0	0	2	5	2	6	2	2	4	2	1	2	1	1	2	1	2	2	1	2	2	3
310	1	1	1	0	1	2	3	1	6	2	3	3	2	3	3	1	1	3	3	4	4	1	1	2	2
311	1	1	1	1	0	2	3	2	2	2	3	2	2	1	2	2	2	2	2	1	4	1	1	1	1
312	1	1	1	1	1	2	5	2	4	1	2	1	3	2	1	1	1	3	3	4	4	1	1	2	1
313	1	0	1	0	0	2	1	1	1	1	2	1	2	2	1	1	2	3	3	2	1	1	2	2	3
314	1	0	1	0	0	2	1	1	2	1	3	1	3	2	2	1	2	2	3	1	3	1	2	1	3
315	1	0	1	0	0	2	1	1	2	1	2	1	3	2	1	2	1	2	3	2	3	1	2	1	3
316	1	0	1	0	0	2	3	1	6	2	3	3	3	3	3	1	2	2	3	4	3	1	4	2	4
317	1	0	1	0	0	2	1	1	1	1	3	2	3	1	1	2	2	2	3	2	3	1	2	2	4
318	1	0	1	0	0	2	3	2	6	1	3	2	3	2	1	4	2	2	3	1	1	1	2	1	3
319	1	0	1	0	0	2	3	2	1	2	3	3	2	1	2	2	2	2	2	4	2	1	2	2	4
320	1	0	1	1	1	2	1	2	1	1	3	1	2	2	2	1	1	2	3	1	2	1	1	1	4
321	1	0	1	0	0	2	3	2	5	2	3	2	3	2	1	1	1	3	3	1	2	1	2	2	3
322	1	0	1	1	0	2	1	1	6	1	2	1	3	2	2	3	2	2	3	3	2	2	2	2	3
323	1	0	1	0	0	2	4	1	1	2	3	4	3	2	1	3	1	3	3	1	2	1	1	1	4
324	1	0	1	0	0	2	1	1	4	1	3	2	2	1	1	1	2	2	3	1	2	1	2	1	4
325	1	0	1	0	0	2	4	1	6	3	2	4	3	1	1	3	1	2	2	4	1	1	2	2	4
326	1	0	1	0	0	2	3	1	6	1	3	2	2	2	1	1	2	3	2	4	1	1	2	1	3
327	1	0	1	0	0	2	1	1	6	1	2	1	2	2	1	3	2	3	3	1	4	3	1	1	4
328	1	0	1	0	0	2	3	2	1	2	3	2	3	2	2	2	1	3	3	4	4	1	2	2	1
329	1	0	1	0	0	2	1	2	1	1	3	1	2	1	1	2	1	3	3	4	4	1	1	1	4
330	1	0	1	0	0	2	4	1	1	2	3	4	3	2	1	3	2	1	2	1	1	4	1	1	3
331	1	0	1	0	0	2	1	1	6	1	3	1	2	1	3	1	2	3	3	2	2	1	2	2	1
332	1	1	1	0	0	2	4	2	6	1	3	3	2	1	2	2	2	2	3	4	3	3	4	2	1
333	1	0	1	1	0	2	1	1	5	1	2	1	3	2	1	1	1	3	3	2	2	1	2	1	4
334	1	0	1	0	0	2	4	1	5	3	3	4	3	2	2	1	1	3	3	1	2	1	2	4	4
335	1	0	1	0	0	2	1	1	1	1	2	1	2	1	1	3	1	3	2	1	1	2	2	2	3
336	1	0	1	0	0	2	5	2	2	3	3	4	3	1	2	2	2	3	2	1	3	1	4	4	4
337	1	0	1	1	0	2	1	2	4	1	3	1	3	2	2	1	2	3	2	1	2	1	2	1	1
338	1	0	1	0	1	2	1	1	6	1	2	2	2	2	1	1	2	2	3	4	2	1	3	2	4
339	1	1	1	1	1	2	3	1	1	2	3	4	3	2	1	1	2	3	3	4	4	1	1	1	1
340	1	0	1	1	0	2	3	2	1	2	3	2	3	1	2	2	2	3	3	1	2	1	2	2	1
341	1	0	1	0	0	2	1	1	1	1	2	2	3	2	1	3	2	3	3	1	2	1	2	2	4
342	1	0	1	1	0	2	4	1	6	2	2	4	2	1	2	4	2	3	3	1	2	1	2	2	1
343	1	0	1	0	0	2	3	1	2	1	3	2	1	1	2	3	1	3	3	1	1	1	2	2	3
344	1	0	1	0	0	2	3	2	4	2	3	2	3	2	2	2	2	3	3	3	1	1	4	2	1
345	1	1	1	0	1	2	4	2	2	3	3	4	3	2	1	1	1	3	3	2	3	1	1	2	3
346	1	0	1	0	0	2	3	1	6	2	3	3	2	3	1	4	2	1	3	4	1	1	4	3	1
347	1	0	1	0	0	2	3	1	2	2	3	3	3	2	1	3	1	3	3	2	4	1	1	1	1
348	1	0	1	0	0	2	1	1	2	1	3	2	3	2	1	3	2	3	3	1	4	1	2	1	3
349	1	0	1	0	0	2	1	1	6	1	2	1	3	1	2	2	2	3	3	4	1	1	2	2	3
350	1	0	1	0	0	2	1	1	6	1	2	1	2	1	1	1	2	2	1	2	1	1	2	2	4
351	1	0	1	1	0	2	1	2	3	1	3	2	3	2	1	3	2	3	3	1	1	3	2	2	4
352	1	1	1	1	1	2	3	1	1	1	3	2	3	2	1	1	2	3	3	4	4	1	2	1	1
353	1	0	1	0	0	2	1	1	6	1	1	1	3	2	1	1	2	3	3	1	1	1	2	2	4
354	1	0	1	0	0	1	1	1	5	1	3	1	3	2	2	3	2	3	3	3	1	1	1	1	4
355	1	0	1	0	0	2	4	1	5	1	2	3	3	2	2	1	2	3	3	1	2	1	2	2	1
356	1	0	1	0	0	1	3	2	6	2	3	2	2	2	1	2	2	3	3	4	2	1	2	2	4
357	1	0	1	0	0	2	1	2	6	1	3	1	3	2	1	1	1	3	3	4	2	1	1	1	4
358	1	1	1	1	0	2	5	2	5	1	1	1	2	1	3	3	2	3	2	2	3	1	1	1	2
359	1	0	1	0	0	2	1	1	5	1	3	2	3	2	2	1	2	2	3	2	2	2	2	2	3
360	1	0	1	1	0	2	1	2	1	1	3	1	3	2	1	2	2	2	3	2	2	1	2	3	1
361	1	0	1	0	0	2	3	1	2	2	3	2	2	2	1	2	2	3	2	1	1	1	2	1	1
362	1	0	1	0	0	2	1	1	5	1	2	1	2	2	1	1	2	2	2	4	4	1	2	1	4
363	1	0	1	1	1	2	1	1	5	1	3	1	2	2	1	1	1	1	3	3	1	1	2	2	4
364	1	0	1	0	0	2	4	2	1	2	3	4	3	2	1	1	2	2	3	2	3	1	1	1	3
365	1	0	1	0	0	2	1	2	2	1	3	1	3	2	1	2	2	2	2	1	3	1	2	1	1
366	1	0	1	0	0	2	3	1	5	1	3	3	3	2	2	3	1	3	3	4	3	1	1	1	1
367	1	1	1	0	1	2	5	2	1	1	2	2	2	2	1	3	2	3	3	1	2	1	1	1	2
368	1	0	1	0	1	2	4	2	6	2	3	3	2	2	1	1	1	3	2	2	1	1	2	2	4
369	1	1	1	0	0	2	1	1	6	1	2	2	3	3	3	3	1	3	2	4	3	1	1	2	2
370	1	0	1	1	1	2	1	2	4	1	3	2	3	2	3	1	1	3	3	1	1	1	2	2	3
371	1	0	1	0	0	2	1	1	5	1	2	1	3	2	2	1	1	3	3	1	1	1	2	1	3
372	1	1	1	0	0	2	5	1	1	1	2	2	3	2	4	1	1	3	3	2	4	1	1	1	1
373	1	0	1	1	0	2	1	1	5	1	3	2	2	1	2	1	2	3	2	2	1	2	4	3	4
374	1	0	1	1	0	2	1	2	1	1	3	2	3	1	1	2	2	3	3	4	2	1	3	1	4
375	1	0	0	0	0	2	1	2	1	1	3	2	3	2	1	1	2	1	1	2	1	1	2	2	4
376	1	0	1	0	0	2	4	1	2	1	2	4	2	2	3	1	2	1	3	1	1	1	2	1	3
377	1	0	1	0	0	2	1	2	1	1	3	1	3	2	2	2	2	3	3	1	1	1	2	1	4
378	1	0	1	0	0	2	3	1	2	2	3	3	3	2	3	1	2	3	3	1	1	1	2	2	4
379	1	1	1	1	1	2	5	2	6	1	2	1	3	3	3	3	2	2	2	4	4	1	1	2	1
380	1	0	1	0	0	2	3	2	2	2	3	2	2	2	2	1	2	2	2	2	4	1	1	1	4
381	1	1	1	0	0	2	4	1	6	2	3	4	3	2	1	3	2	3	3	4	4	1	2	2	1
382	1	0	1	0	0	2	1	2	1	1	3	2	3	2	2	1	1	3	3	1	4	1	1	1	1
383	1	0	1	0	0	2	1	1	6	1	3	2	1	1	1	3	2	2	2	4	1	1	2	1	3
384	1	1	1	1	0	2	1	2	4	1	3	1	3	2	2	2	2	3	3	1	4	1	1	1	4
385	1	0	1	0	0	2	4	2	1	2	3	4	3	2	1	2	1	2	3	4	1	1	2	1	1
386	1	0	1	0	0	2	4	1	6	2	3	4	2	2	2	3	1	3	3	4	3	1	1	1	3
387	1	0	1	0	0	2	3	2	1	2	2	2	3	1	1	2	2	2	2	2	3	1	2	2	3
388	1	0	1	0	0	1	1	2	2	1	3	1	3	2	1	2	2	3	3	2	1	1	1	2	1
389	1	0	1	0	0	2	1	1	6	1	3	2	2	1	4	1	2	3	3	4	1	4	2	2	4
390	1	0	1	0	0	2	1	1	2	1	2	1	3	2	1	3	2	3	3	1	2	1	2	2	4
391	1	0	1	0	0	2	5	2	1	2	3	4	2	2	2	1	2	3	2	2	2	1	4	2	1
392	1	0	1	0	0	2	1	1	5	1	2	1	3	1	1	1	2	3	3	2	2	1	2	2	4
393	1	0	1	0	0	2	1	1	2	1	3	1	3	3	2	2	2	3	3	1	2	1	2	2	1
394	1	1	1	1	1	2	4	2	5	2	3	4	3	2	4	4	1	3	3	4	3	1	1	2	3
395	1	0	1	0	1	2	3	1	1	1	3	3	3	2	3	3	2	3	3	2	2	1	2	2	3
396	1	0	1	0	0	2	3	1	6	1	2	2	3	2	1	1	2	3	3	2	4	1	1	2	4
397	1	0	1	0	0	2	1	2	1	1	3	1	3	2	2	2	2	3	3	2	4	1	1	1	3
398	1	0	1	0	0	2	4	1	2	2	3	3	2	2	1	3	2	2	2	2	1	1	2	1	3
399	1	0	1	1	0	2	1	2	1	1	3	2	3	2	2	1	2	2	3	4	2	4	2	2	3
400	1	0	1	0	0	2	5	2	1	2	3	4	3	1	1	1	2	2	3	2	2	1	4	4	4
401	1	0	1	1	0	2	1	1	2	1	3	2	3	2	4	3	2	3	3	2	2	1	2	2	4
402	1	0	1	0	1	2	3	1	6	1	3	2	3	1	2	1	1	3	3	4	2	1	1	1	1
403	1	0	1	0	0	2	1	1	6	1	3	2	3	1	1	1	1	3	3	1	2	1	2	1	4
404	1	0	1	0	0	2	1	2	4	1	3	1	3	2	2	2	2	3	3	4	1	1	2	2	1
405	1	0	1	0	0	2	1	1	6	1	3	1	2	1	4	3	2	2	3	1	1	1	2	1	3
406	1	1	1	1	1	2	3	1	1	2	3	3	3	2	1	1	2	2	2	3	4	3	2	1	3
407	1	0	1	0	0	2	4	1	2	1	3	2	3	2	2	3	2	3	3	1	1	1	2	2	3
408	1	0	1	0	0	2	1	1	4	1	2	1	2	2	1	1	2	3	2	1	3	1	2	4	4
409	1	0	1	0	0	2	1	2	6	1	2	1	3	2	1	1	2	3	3	4	3	1	2	2	1
410	1	0	1	0	0	2	1	1	2	1	3	2	3	2	4	4	2	3	3	1	1	1	2	2	4
411	1	0	1	0	0	2	1	1	2	1	3	2	3	1	2	3	1	3	3	3	1	1	2	1	3
412	1	0	1	1	0	2	1	2	1	1	3	1	3	2	1	2	2	1	3	4	1	1	3	1	4
413	1	0	1	0	1	2	3	2	1	1	2	2	3	2	2	1	2	3	3	2	1	1	4	2	4
414	1	0	1	1	1	2	3	2	4	1	3	2	3	2	2	2	1	3	3	2	4	1	2	2	3
415	1	0	1	0	0	2	3	2	3	1	3	3	3	2	1	3	1	2	2	1	1	2	1	1	4
416	1	0	1	1	0	2	3	1	6	1	3	3	3	1	2	3	2	2	2	4	2	1	2	2	3
417	1	0	1	0	0	2	1	1	1	1	3	2	2	1	1	4	2	3	3	1	2	1	2	1	2
418	1	0	1	1	0	2	1	2	1	1	3	2	2	1	1	1	1	3	3	3	2	1	2	2	3
419	1	0	1	0	0	2	3	2	6	2	3	2	3	1	1	1	1	3	3	4	2	1	1	1	1
420	1	0	1	0	0	2	3	1	1	1	2	2	2	2	4	1	2	3	3	4	2	1	1	1	3
421	1	0	1	0	0	2	3	1	2	2	3	3	3	1	2	1	2	2	3	1	1	1	2	1	4
422	1	0	1	0	0	2	4	1	5	2	3	3	3	1	1	1	1	2	2	1	1	1	2	1	1
423	1	0	1	0	0	2	1	1	5	1	2	1	3	3	2	1	2	2	3	4	1	1	2	3	4
424	1	1	1	1	0	2	1	2	1	1	2	1	2	1	1	1	1	1	1	3	3	1	4	1	2
425	1	0	1	1	0	2	1	1	6	1	3	3	2	2	1	3	2	3	3	1	1	3	1	2	3
426	1	0	1	1	0	2	4	2	2	3	3	4	2	1	2	1	1	2	3	1	1	1	2	2	1
427	1	0	1	0	0	2	4	2	6	2	3	4	3	2	1	1	2	3	2	2	4	1	2	2	4
428	1	0	1	0	0	2	1	1	2	1	2	1	2	2	1	1	2	2	2	1	4	4	2	1	1
429	1	0	1	0	0	2	1	2	1	1	3	1	3	2	2	1	2	3	3	1	1	1	2	1	3
430	1	0	1	1	1	2	1	2	1	1	2	2	3	2	2	1	2	2	3	3	1	1	2	1	1
431	1	0	1	0	0	2	1	1	5	1	2	1	2	2	3	1	2	2	2	4	3	1	1	1	4
432	1	0	1	0	1	2	1	1	6	1	3	2	1	1	1	1	1	2	2	1	3	1	1	1	4
433	1	0	1	0	0	2	4	1	6	2	3	3	3	1	1	1	2	3	2	4	1	1	1	1	1
434	1	1	1	0	1	2	1	2	1	1	3	2	3	1	2	1	2	3	3	4	4	3	4	1	2
435	1	0	1	0	0	2	1	1	1	1	2	1	3	1	4	1	2	2	3	1	2	1	2	2	4
436	1	0	1	0	0	2	1	1	4	1	2	1	2	1	1	3	2	3	3	1	2	1	4	2	4
437	1	0	1	1	1	2	5	2	6	2	3	4	3	2	1	1	2	2	3	2	2	1	2	2	3
438	1	0	1	0	1	2	5	2	1	3	2	4	3	1	2	2	1	3	3	4	1	1	4	4	3
439	1	0	1	0	0	2	1	1	6	1	3	2	3	2	4	3	2	1	3	4	2	1	2	1	1
440	1	0	1	1	0	2	4	2	5	2	3	3	2	1	2	2	2	2	2	3	2	1	2	1	1
441	1	0	1	0	0	2	1	1	5	2	3	3	2	2	2	3	2	3	2	2	2	1	1	1	4
442	1	0	1	0	0	2	1	2	1	1	2	2	1	2	2	1	1	3	2	2	2	1	2	2	3
443	1	1	1	1	1	2	3	2	6	2	3	3	2	3	4	1	2	3	2	4	4	1	2	2	3
444	1	0	1	0	0	2	1	1	2	1	3	1	3	1	2	3	2	3	2	2	1	3	2	1	1
445	1	0	1	0	0	2	1	1	2	1	3	1	3	2	2	3	2	2	3	1	1	1	4	2	4
446	1	0	1	0	1	2	3	1	6	2	2	4	2	1	1	3	1	2	2	3	1	1	4	4	1
447	1	1	1	0	1	2	1	1	5	1	2	1	3	2	4	3	1	3	3	4	4	1	2	1	3
448	1	0	1	0	0	2	1	2	2	1	3	2	2	2	1	3	2	2	3	2	1	3	2	2	1
449	1	1	1	1	0	2	1	2	6	1	3	1	2	1	2	1	1	2	3	2	4	1	1	2	1
450	1	0	1	0	0	2	4	2	5	3	3	4	2	2	1	2	2	3	3	4	1	1	2	2	3
451	1	0	1	0	0	2	1	1	1	1	2	2	2	2	1	1	2	3	2	2	1	1	2	2	4
452	1	0	1	0	1	2	1	1	1	1	3	2	3	2	2	1	1	3	2	1	1	4	2	2	3
453	1	1	1	0	0	2	4	2	6	1	2	1	3	2	1	1	2	2	2	4	2	1	1	2	1
454	1	0	1	0	0	2	4	2	6	3	3	4	3	1	2	2	2	3	3	1	1	1	2	2	4
455	1	0	1	1	0	2	1	2	2	1	3	2	3	2	2	2	1	3	3	1	2	1	1	1	4
456	1	0	1	0	0	2	5	2	1	2	2	4	2	2	2	2	2	2	3	2	2	1	2	2	3
457	1	0	1	0	0	1	1	1	2	1	2	2	2	1	2	1	2	2	3	1	2	1	2	1	4
458	1	0	1	0	0	2	3	2	6	1	2	2	2	1	1	1	2	3	2	1	2	4	2	2	4
459	1	0	1	0	1	2	1	1	6	1	3	2	3	3	1	1	2	2	3	4	3	1	1	1	3
460	1	0	1	0	0	2	1	1	2	1	2	1	3	2	1	1	1	3	3	1	1	1	1	1	3
461	1	0	1	0	0	2	1	1	6	1	2	1	2	3	2	3	2	2	2	1	2	1	2	2	4
462	1	0	1	0	1	2	3	1	1	1	3	2	3	1	1	1	2	2	2	1	2	1	2	1	1
463	1	0	1	0	0	2	1	1	1	1	3	1	2	3	1	1	2	3	2	1	2	3	1	1	3
464	1	0	1	0	0	2	3	1	1	1	3	3	1	1	1	1	2	3	1	1	1	1	2	2	1
465	1	0	1	1	0	2	5	2	6	2	3	4	2	3	1	3	1	3	3	4	2	1	4	1	4
466	1	0	1	0	0	2	1	1	1	1	2	1	3	2	1	3	1	3	3	3	2	1	1	1	1
467	1	0	1	0	0	2	3	2	3	2	2	3	3	2	1	3	2	3	3	1	1	1	1	1	3
468	1	0	1	0	0	2	3	2	6	2	3	2	2	2	4	1	2	2	2	1	1	1	1	1	1
469	1	1	1	0	0	2	5	2	2	3	3	4	2	3	1	1	2	2	2	2	4	1	1	2	4
470	1	0	1	0	0	2	1	1	6	1	3	1	3	2	1	1	2	3	3	4	1	1	3	3	4
471	1	0	1	1	0	2	1	1	1	1	3	2	3	2	1	1	2	2	2	1	2	1	2	1	3
472	1	0	1	0	1	2	4	1	2	1	3	3	3	1	2	1	2	3	3	1	2	1	1	2	3
473	1	0	1	0	0	2	1	1	5	1	3	2	3	2	3	1	2	3	3	3	2	1	1	1	4
474	1	0	1	0	0	2	3	2	4	2	3	2	3	2	1	1	2	3	3	1	1	1	1	1	3
475	1	1	1	1	0	2	1	1	1	1	2	1	2	2	2	1	2	2	2	1	4	1	1	4	4
476	1	0	1	1	0	2	3	2	1	1	3	2	2	1	2	1	2	3	3	2	1	1	2	2	3
477	1	0	1	0	0	2	1	1	2	1	3	2	2	1	1	1	2	3	3	1	1	1	2	1	3
478	1	1	1	0	1	2	5	2	6	1	2	2	3	1	1	1	1	2	2	3	2	1	1	2	1
479	1	0	1	1	0	2	3	1	2	2	3	3	2	3	4	3	1	2	1	1	1	1	2	2	1
480	1	0	1	0	1	2	1	2	1	1	3	2	2	1	1	2	1	3	3	1	3	1	2	1	1
481	1	0	1	0	0	2	4	2	2	2	3	4	2	2	1	1	1	3	2	3	3	1	2	1	1
482	1	0	1	0	0	2	1	1	4	1	3	2	3	1	1	1	1	2	3	3	1	1	2	2	1
483	1	0	1	0	0	2	5	2	2	3	3	4	3	3	2	1	2	3	3	1	2	1	2	2	1
484	1	0	1	0	0	2	1	2	1	1	3	2	2	2	1	1	1	2	2	2	2	1	2	2	3
485	1	0	1	0	0	2	3	2	6	2	3	3	3	2	1	1	2	2	3	2	2	1	1	1	1
486	1	0	1	1	0	2	1	1	2	1	3	1	2	1	3	3	1	2	2	1	2	3	4	3	4
487	1	0	1	0	0	2	4	1	5	2	3	4	2	1	1	1	2	3	3	2	1	1	2	2	4
488	1	0	1	0	0	2	1	1	6	1	2	1	3	2	3	1	1	3	3	4	1	1	2	2	4
489	1	0	1	0	0	2	1	2	2	1	3	2	2	1	1	1	2	3	3	1	1	1	2	2	3
490	1	1	1	1	0	2	4	2	2	2	3	3	3	2	3	1	1	2	2	4	4	1	2	2	1
491	1	0	1	1	0	2	1	2	3	1	3	2	2	1	1	1	2	2	1	1	2	1	2	2	2
492	1	0	1	0	0	2	1	1	2	1	3	3	3	1	1	3	2	3	3	1	2	1	2	2	1
493	1	0	1	0	0	2	1	1	1	1	3	2	2	1	3	3	2	2	3	4	2	1	2	2	1
494	1	0	1	0	0	2	5	2	1	3	3	4	3	1	1	1	2	3	2	1	2	1	2	2	3
495	1	0	1	0	0	2	1	1	6	1	2	1	3	1	4	3	1	3	3	2	1	1	2	2	4
496	1	0	0	0	0	2	1	1	1	1	2	1	3	2	1	1	2	3	1	2	1	1	2	1	4
497	1	0	1	0	0	2	1	1	1	1	3	2	2	2	2	1	2	3	2	1	1	1	2	2	3
498	1	0	1	0	0	2	5	2	6	2	3	4	3	2	2	1	1	3	3	1	1	1	3	1	1
499	1	0	1	0	0	2	1	2	2	1	2	1	2	3	1	3	2	1	2	1	1	1	2	2	1
500	1	0	1	0	0	2	1	2	4	1	3	2	2	1	2	2	2	3	3	1	2	1	4	4	1
501	1	0	1	0	0	2	4	1	2	2	3	3	3	2	1	3	2	2	3	1	2	1	3	2	4
502	1	0	1	0	0	2	5	2	2	1	2	3	3	2	2	1	2	3	3	1	2	1	2	2	3
503	1	0	1	0	0	2	5	2	1	1	1	3	2	3	1	4	2	2	2	3	1	1	2	1	3
504	1	0	1	0	0	2	1	1	2	1	1	2	3	2	1	1	2	3	3	2	3	1	2	1	4
505	1	0	1	0	0	2	4	2	6	2	3	4	3	2	1	1	2	1	3	2	1	1	4	2	4
506	1	0	1	1	0	1	1	1	5	1	2	1	3	2	1	3	1	3	3	1	1	1	2	2	1
507	1	0	1	0	0	2	1	2	2	1	3	1	3	3	3	2	1	3	3	3	2	1	2	1	4
508	1	0	1	0	0	2	5	1	6	3	2	4	3	2	1	3	2	3	3	4	1	1	2	2	3
509	1	1	1	1	1	2	1	2	5	1	3	1	3	1	1	2	2	3	3	4	2	1	1	2	4
510	1	1	1	1	1	1	5	2	5	2	3	3	3	1	2	2	2	3	2	3	4	1	2	1	1
511	1	1	1	1	0	2	5	2	2	3	3	4	3	2	1	2	1	3	2	1	1	1	4	2	4
512	1	0	1	0	0	2	1	1	5	1	2	2	3	2	2	3	2	3	3	1	1	1	2	2	3
513	1	1	1	0	1	2	1	1	2	1	3	1	3	3	1	1	2	3	3	4	4	1	4	3	2
514	1	0	1	0	0	2	1	2	3	1	2	1	2	3	4	1	2	1	2	1	4	1	1	1	4
515	1	0	1	0	0	2	1	1	3	1	2	1	3	2	1	1	1	3	3	1	4	3	1	1	4
516	1	1	1	0	0	1	1	2	6	1	2	2	3	3	2	3	2	2	3	4	1	1	2	1	1
517	1	0	1	0	1	2	4	2	5	2	3	4	2	1	2	2	2	3	3	1	4	1	4	2	1
518	1	0	1	0	0	2	1	1	6	1	2	2	3	1	1	1	2	3	3	2	1	1	2	1	1
519	1	0	1	0	0	2	1	1	2	1	3	2	2	2	1	3	1	2	3	1	1	3	1	1	4
520	1	0	1	0	0	2	1	1	1	1	2	2	2	1	2	3	1	3	2	2	2	1	2	2	3
521	1	0	1	1	0	2	3	2	2	1	3	2	2	1	2	2	2	2	2	1	2	1	2	3	4
522	1	1	1	1	1	2	5	2	1	2	3	4	3	1	1	1	2	2	3	1	3	1	1	2	4
523	1	0	1	0	0	2	1	2	1	1	3	1	2	2	4	3	1	3	2	1	2	1	2	1	4
524	1	1	1	1	1	2	4	1	5	2	2	4	2	1	4	3	1	2	2	3	1	1	1	1	4
525	1	0	1	0	0	2	1	1	1	1	3	2	2	2	2	1	2	3	3	1	2	1	2	2	1
526	1	0	1	0	1	2	3	1	6	2	3	3	3	1	4	1	2	2	2	3	1	1	1	1	3
527	1	0	1	0	0	2	1	1	4	1	3	2	3	2	4	3	2	2	3	1	1	1	1	1	3
528	1	0	1	0	0	2	1	2	3	1	2	2	3	2	1	3	2	3	3	3	1	1	2	2	4
529	1	0	1	0	0	2	1	1	5	1	3	2	2	2	1	1	2	3	2	3	1	1	2	2	1
530	1	1	1	0	1	2	4	2	1	2	3	4	3	1	2	2	1	2	3	2	4	1	4	3	4
531	1	0	1	0	1	2	3	1	2	1	3	2	2	1	3	1	1	1	1	1	3	1	1	1	3
532	1	0	1	0	1	2	3	1	2	1	2	2	3	2	1	1	2	3	3	2	3	1	3	2	1
533	1	1	1	0	1	2	5	1	5	1	3	2	3	1	2	1	2	3	3	3	4	1	4	2	4
534	1	0	1	0	0	2	1	1	1	1	3	2	2	2	1	1	2	3	3	1	1	1	2	2	4
535	1	0	1	0	0	2	4	1	1	2	3	4	2	2	1	1	2	2	2	2	2	1	4	4	4
536	1	0	1	0	0	2	4	1	1	1	3	3	3	2	2	1	1	2	3	4	2	1	1	1	4
537	1	0	1	1	0	2	4	2	5	3	3	4	2	2	2	2	2	1	2	2	2	1	4	2	1
538	1	0	1	0	1	2	3	2	2	2	3	2	1	2	2	1	2	3	3	1	1	1	2	1	3
539	1	0	1	0	0	2	1	1	6	1	2	1	2	1	1	1	2	3	3	2	1	1	4	2	4
540	1	0	1	0	0	2	3	1	2	1	3	2	2	1	4	4	1	3	3	2	2	1	2	2	3
541	1	0	1	1	0	2	1	1	6	1	2	2	3	1	4	1	2	3	3	2	1	1	2	1	3
542	1	0	1	0	0	2	1	1	4	1	3	2	3	3	1	1	2	3	3	1	1	4	1	1	3
543	1	0	1	0	0	2	1	2	4	1	3	2	3	2	1	2	2	3	3	1	1	1	3	1	3
544	1	0	1	0	0	2	1	1	1	1	3	2	3	2	1	3	2	3	3	1	4	1	1	1	3
545	1	0	1	0	0	2	3	2	1	1	3	2	2	1	1	1	2	2	1	4	4	1	1	1	1
546	1	0	1	0	0	2	5	1	1	2	3	4	3	2	1	1	1	3	3	2	4	1	2	2	4
547	1	0	1	0	1	2	1	1	5	1	2	1	2	2	2	1	2	2	2	2	1	1	2	2	3
548	1	0	1	0	0	2	1	1	2	1	2	1	3	3	1	1	2	2	2	4	2	1	2	2	3
549	1	0	1	1	0	2	1	1	1	1	2	1	3	2	2	1	2	3	3	2	2	1	4	2	3
550	1	0	1	1	1	2	1	1	4	1	3	2	3	2	3	3	1	2	3	2	2	1	2	2	3
551	1	0	1	1	0	2	1	1	2	1	2	2	1	2	1	3	2	3	3	1	2	1	2	1	4
552	1	0	1	0	0	2	3	2	6	2	3	2	2	2	2	2	2	3	2	1	2	1	4	2	3
553	1	0	1	0	0	2	5	2	2	2	3	4	3	2	2	1	2	3	2	2	2	1	2	4	4
554	1	0	1	0	0	2	1	1	2	1	3	2	2	1	2	3	2	2	3	1	1	1	2	2	1
555	1	0	1	0	0	2	1	1	2	1	3	1	2	1	2	1	2	2	3	2	1	1	3	3	4
556	1	0	1	0	0	2	1	1	2	1	3	1	2	1	2	3	1	2	2	1	2	1	2	2	3
557	1	0	1	0	1	2	5	2	1	2	3	4	3	1	2	1	2	3	3	1	2	1	1	1	3
558	1	0	1	0	0	2	1	1	2	1	3	2	3	1	2	1	2	3	3	1	2	1	2	2	4
559	1	0	1	0	0	2	3	1	4	1	3	3	3	3	1	1	2	3	3	3	2	1	2	2	4
560	1	0	1	1	0	2	4	2	2	2	3	4	3	1	1	1	1	2	3	2	1	1	1	1	3
561	1	0	1	0	0	2	1	1	2	1	2	1	3	1	3	3	1	2	3	1	1	1	4	2	1
562	1	0	1	0	0	2	1	1	3	1	3	2	3	1	2	1	2	3	2	2	3	1	1	2	1
563	1	1	1	0	1	2	5	2	6	3	2	4	3	2	2	1	2	3	2	3	4	1	2	2	1
564	1	0	1	0	0	2	3	2	3	1	3	3	3	1	2	3	2	3	3	1	3	1	2	2	4
565	1	0	1	0	0	2	3	2	6	2	3	4	2	2	1	4	2	3	3	4	4	1	3	2	1
566	1	1	1	1	0	2	4	1	6	2	2	4	3	2	1	3	1	3	3	3	2	1	1	1	2
567	1	0	1	1	0	2	1	1	6	1	2	1	3	2	1	1	2	3	3	4	4	1	2	2	1
568	1	0	1	1	0	2	5	2	2	3	3	4	2	2	1	1	2	2	3	1	1	1	2	2	4
569	1	1	1	1	0	2	4	2	6	1	2	3	2	2	1	1	2	3	3	4	4	1	1	2	1
570	1	0	1	0	0	2	4	1	2	2	3	3	2	1	2	1	2	2	2	1	1	1	4	2	4
571	1	0	1	0	0	2	1	1	6	1	2	2	3	1	1	3	2	3	3	1	1	1	2	2	4
572	1	0	1	0	0	2	3	1	2	2	3	2	3	1	2	1	2	2	1	2	1	1	2	1	3
573	1	0	1	0	0	2	1	2	6	1	3	1	2	1	1	3	2	3	2	1	2	1	4	2	4
574	1	0	1	0	0	2	3	1	6	1	3	3	3	1	2	1	1	3	3	3	2	1	1	4	4
575	1	0	1	0	1	2	1	1	5	1	2	2	3	1	2	1	2	3	3	2	2	1	2	2	1
576	1	0	1	0	0	2	5	1	2	3	2	4	2	1	4	3	2	3	1	1	2	1	1	1	4
577	1	0	1	0	0	2	4	2	1	2	3	2	2	2	2	1	2	3	3	2	1	1	2	2	1
578	1	0	1	1	1	2	1	2	6	1	1	2	3	2	1	1	1	3	3	1	1	1	2	2	4
579	1	0	1	0	0	2	4	1	6	1	2	2	3	3	1	3	2	2	2	4	2	1	2	2	4
580	1	0	1	0	0	2	3	1	6	1	3	2	3	1	2	3	1	2	2	1	2	1	2	2	4
581	1	0	0	0	0	2	1	1	6	1	3	2	3	1	1	1	1	3	2	4	1	1	2	1	3
582	1	1	1	1	1	2	4	1	5	2	3	3	3	2	1	3	1	3	3	4	4	1	1	1	3
583	1	1	1	1	0	2	5	2	5	2	3	4	3	1	1	2	2	3	3	3	3	1	1	1	3
584	1	0	1	1	1	2	1	2	1	1	2	1	2	2	4	1	2	2	2	3	1	1	2	2	4
585	1	0	1	0	0	2	1	2	1	1	3	1	3	2	1	2	2	2	2	1	1	1	2	1	1
586	1	0	1	0	0	2	5	1	5	3	3	4	2	1	4	3	2	2	3	2	4	1	2	2	4
587	1	0	1	1	0	2	1	1	6	1	3	2	3	2	2	3	2	1	2	1	1	1	2	2	1
588	1	0	1	0	0	2	4	2	5	2	3	4	3	2	2	2	2	3	2	4	1	1	3	2	4
589	1	0	1	0	1	2	3	2	6	2	3	3	2	1	1	2	2	3	1	4	1	1	3	2	1
590	1	0	1	0	1	2	1	1	4	1	2	1	3	1	1	1	2	3	3	1	1	1	2	2	4
591	1	0	1	1	0	2	1	1	1	1	3	2	3	1	1	3	2	3	3	4	2	1	4	1	3
592	1	0	1	0	0	2	1	1	2	1	2	1	2	1	1	1	1	1	3	1	2	1	2	1	1
593	1	0	1	1	1	2	3	2	1	2	3	2	3	2	4	1	2	3	3	2	1	1	3	3	4
594	1	0	1	1	1	2	1	2	1	1	3	1	2	2	2	2	2	3	2	3	3	1	2	2	4
595	1	0	1	0	0	2	4	2	1	2	3	4	3	2	1	1	1	3	3	2	3	1	2	1	1
596	1	0	1	0	0	2	3	1	6	1	3	2	2	2	1	3	2	3	3	2	1	1	2	1	3
597	1	0	1	0	0	2	1	1	1	1	2	1	2	1	1	1	2	2	3	1	1	1	4	2	3
598	1	0	1	0	0	2	1	1	1	1	2	2	3	1	2	1	2	3	3	3	4	1	1	1	1
599	1	0	1	0	0	2	3	1	3	1	3	2	2	1	1	3	2	3	2	1	1	1	1	1	1
600	1	0	1	0	0	2	5	1	2	2	2	4	2	1	2	3	1	3	2	1	1	4	4	2	3
601	1	0	1	1	0	2	4	1	6	2	3	4	3	3	4	1	1	2	3	1	1	1	1	1	4
602	1	1	1	1	1	2	5	2	6	1	2	1	3	2	1	1	2	3	3	4	3	1	2	2	1
603	1	0	1	1	1	2	1	1	6	1	3	1	3	2	1	1	2	3	3	1	1	1	4	4	1
604	1	0	1	0	0	2	1	1	1	1	2	1	2	1	1	1	2	3	2	1	2	1	2	2	4
605	1	0	1	0	0	2	1	1	6	1	2	1	2	1	2	1	2	2	2	1	2	1	2	2	1
606	1	1	1	1	1	2	3	1	3	1	3	3	3	2	1	1	2	3	3	2	4	1	1	2	4
607	1	1	1	1	1	2	3	2	1	1	3	2	3	2	1	2	2	3	3	2	3	1	2	2	3
608	1	0	1	0	0	2	1	1	5	1	2	1	2	2	3	1	2	3	2	4	2	1	2	2	3
609	1	0	1	0	0	2	3	2	2	1	3	2	2	1	1	1	2	3	3	2	2	1	2	2	1
610	1	0	1	1	1	2	3	2	1	2	3	3	3	1	2	1	1	3	2	4	2	1	1	1	1
611	1	0	1	0	0	2	3	1	3	1	3	2	2	1	2	3	1	3	3	3	2	1	2	2	1
612	1	0	1	0	0	2	1	1	3	1	3	2	3	2	4	3	2	2	3	1	1	1	1	1	1
613	1	1	1	1	1	2	1	1	1	1	2	1	2	1	2	1	2	2	2	2	4	3	1	1	2
614	1	0	1	0	0	2	3	1	5	1	2	3	2	2	1	1	1	3	2	2	1	3	1	2	3
615	1	0	1	0	0	2	1	1	1	1	3	1	3	1	1	3	2	3	3	1	1	1	4	2	3
616	1	1	1	1	1	2	5	1	2	2	2	4	3	2	2	3	2	2	2	2	4	1	1	4	4
617	1	0	1	0	0	2	1	1	1	1	2	1	3	2	2	1	2	3	3	2	2	1	4	3	2
618	1	0	1	0	0	2	1	1	2	1	2	2	3	1	1	3	2	3	3	1	2	1	2	2	1
619	1	0	1	0	0	2	1	1	2	1	3	3	3	2	1	2	2	3	3	2	2	1	2	2	3
620	1	0	1	0	0	2	3	2	6	1	3	2	2	1	1	1	2	3	1	1	2	1	4	4	4
621	1	0	1	0	0	2	1	1	5	1	3	1	3	1	1	1	1	3	3	3	2	1	2	2	1
622	1	0	1	1	1	2	1	2	4	1	3	1	3	1	2	1	2	3	3	2	2	1	2	1	3
623	1	0	1	0	0	2	5	2	2	3	3	4	2	1	4	1	1	3	1	1	2	3	2	1	4
624	1	0	1	0	0	2	3	1	1	1	2	2	3	1	3	3	2	3	3	1	2	1	2	1	4
625	1	0	1	0	0	2	1	1	1	1	2	1	3	2	2	1	1	2	2	4	1	3	1	1	1
626	1	0	1	0	0	2	1	1	4	1	3	2	2	1	2	1	1	3	2	1	3	1	2	1	3
627	1	0	1	0	0	2	1	2	2	1	3	1	2	2	2	1	2	3	2	1	3	1	2	2	1
628	1	1	1	1	1	2	5	2	6	2	3	4	3	2	2	1	1	3	3	2	3	1	2	2	3
629	1	1	1	0	1	1	1	1	2	1	3	2	3	2	1	3	2	3	3	3	4	1	1	1	4
630	1	0	1	0	0	2	4	1	4	2	3	4	2	1	2	3	2	2	2	1	1	1	2	2	4
631	1	0	1	0	0	2	3	1	6	1	3	3	2	2	1	3	1	3	2	1	1	4	2	1	3
632	1	0	1	0	0	2	5	1	6	1	2	4	1	2	4	3	1	1	3	1	2	1	2	2	1
633	1	0	1	0	0	2	1	1	6	1	2	1	1	2	1	3	2	3	3	4	2	1	1	1	4
634	1	0	1	0	0	2	4	2	6	1	3	2	2	2	1	1	2	3	2	4	1	1	1	1	4
635	1	0	1	0	0	1	1	2	5	1	3	1	2	1	2	2	2	3	1	3	1	1	1	1	3
636	1	0	1	0	0	1	1	2	2	1	3	1	3	2	1	1	2	3	3	1	1	1	1	1	4
637	1	0	1	0	0	2	1	1	1	1	3	2	3	2	2	1	1	3	3	1	1	1	2	2	1
638	1	0	1	0	0	2	3	1	3	1	3	3	3	1	2	1	2	3	3	1	1	1	2	2	1
639	1	0	1	0	0	2	3	2	1	2	3	3	3	2	1	1	1	2	3	3	1	1	2	2	3
640	1	0	1	0	0	2	1	1	6	1	2	1	3	2	1	1	2	3	2	4	1	2	1	1	4
641	1	1	1	1	0	2	3	2	1	2	3	3	3	2	2	1	1	3	3	1	4	1	2	2	3
642	1	0	1	0	0	2	1	1	1	1	2	1	2	1	2	1	2	2	3	1	1	1	1	2	4
643	1	0	1	0	0	2	3	1	3	2	3	3	3	3	2	3	2	3	3	1	1	1	4	4	2
644	1	0	1	0	0	2	4	1	6	2	2	4	2	2	4	3	1	3	3	4	4	1	2	2	1
645	1	0	1	1	1	2	3	2	6	2	3	3	3	1	2	3	1	3	1	4	1	3	3	3	4
646	1	1	1	0	1	2	3	2	2	2	3	2	3	2	1	3	1	3	3	4	3	1	1	2	4
647	1	0	1	0	1	2	3	2	1	1	3	2	3	1	2	3	1	3	2	1	1	1	2	2	3
648	1	0	1	0	0	2	3	1	2	1	3	2	2	1	1	3	1	2	3	1	2	3	1	1	3
649	1	0	1	0	0	2	1	1	4	1	2	1	3	2	1	3	2	2	2	2	2	1	3	2	4
650	1	0	1	0	0	2	1	1	4	1	3	1	3	2	1	1	2	3	3	2	2	1	1	1	4
651	1	0	1	0	0	2	3	2	4	2	3	3	3	2	2	2	2	3	3	1	2	1	2	2	1
652	1	0	1	0	0	2	4	1	2	2	3	4	3	2	1	3	2	3	2	1	2	4	2	1	3
653	1	0	1	0	0	2	1	1	2	1	3	1	2	2	1	1	2	3	3	1	1	1	2	1	4
654	1	1	1	0	1	2	5	2	5	2	3	4	3	1	2	2	2	3	3	4	4	1	4	4	2
655	1	0	1	0	0	2	5	2	2	2	2	4	3	2	1	1	2	3	3	3	1	1	2	2	3
656	1	0	1	0	0	2	3	2	6	2	3	2	2	2	1	1	2	3	3	1	3	1	2	2	1
657	1	0	1	0	1	2	5	1	6	2	3	4	3	2	1	3	2	3	3	4	1	1	2	2	3
658	1	0	1	0	0	2	1	1	1	1	2	1	3	2	4	3	1	3	3	4	4	1	2	2	3
659	1	0	1	0	0	2	5	2	5	2	2	4	2	1	2	1	1	3	3	3	1	1	2	1	3
660	1	0	1	0	0	2	1	2	3	1	3	2	3	1	1	1	2	3	3	2	4	1	1	1	4
661	1	0	1	0	0	2	3	1	4	2	3	3	3	1	2	3	2	3	3	2	1	1	2	2	3
662	1	1	1	0	1	2	5	2	1	3	3	4	3	1	1	1	2	3	3	1	3	4	1	2	1
663	1	0	1	0	0	2	3	1	1	1	3	3	3	1	1	1	2	3	3	2	2	1	2	2	1
664	1	0	1	0	0	2	1	1	5	1	3	1	2	2	3	3	2	1	3	2	2	1	1	1	3
665	1	0	1	0	0	2	3	1	3	2	3	3	3	1	1	3	2	3	3	2	2	1	2	2	1
666	1	0	1	0	0	2	1	1	6	1	2	1	1	2	1	3	1	3	3	4	2	1	2	1	3
667	1	0	1	0	0	2	3	1	6	2	3	3	2	1	4	3	1	3	3	4	2	1	2	2	4
668	1	0	1	0	1	2	1	1	5	1	2	1	3	1	1	1	1	3	2	3	2	1	2	2	3
669	1	0	1	0	0	2	3	2	1	2	3	3	2	1	4	1	2	2	2	2	1	1	3	1	3
670	1	0	1	0	0	2	1	1	4	1	2	2	3	2	3	1	1	3	3	2	1	1	1	1	4
671	1	0	1	0	0	2	4	1	6	1	3	3	3	1	1	1	1	3	2	4	1	1	2	2	4
672	1	0	1	0	0	2	5	2	3	2	3	4	3	1	1	3	2	1	1	4	1	1	2	1	3
673	1	0	1	0	0	2	4	2	1	2	3	4	3	2	1	1	1	3	3	1	1	1	1	1	3
674	1	0	1	0	0	2	3	2	5	2	3	3	3	2	1	2	2	3	3	2	3	1	2	2	3
675	1	0	1	0	0	2	1	2	1	1	2	2	2	2	1	1	1	2	3	2	3	1	2	2	3
676	1	0	1	1	0	2	1	1	4	1	2	1	3	2	1	4	2	3	3	1	3	1	2	2	3
677	1	0	1	0	0	2	1	1	6	1	3	1	3	2	1	3	2	1	3	4	1	1	1	1	3
678	1	1	1	1	1	2	3	1	4	1	2	2	3	2	4	1	2	2	3	4	4	1	1	1	3
679	1	0	1	0	0	2	3	2	1	2	3	3	3	1	4	1	2	3	3	3	1	1	2	1	1
680	1	0	1	0	0	2	5	2	1	2	3	4	2	1	1	1	2	3	3	1	1	1	2	2	4
681	1	0	1	0	1	1	3	2	5	1	3	2	3	2	2	4	2	3	3	1	4	1	1	1	1
682	1	0	1	0	0	2	5	1	4	2	1	4	1	2	2	1	2	3	3	1	1	1	2	1	4
683	1	0	1	0	0	2	1	1	1	1	3	2	3	2	2	1	1	3	3	4	1	1	2	2	3
684	1	0	1	0	1	2	1	1	6	1	3	2	2	1	1	3	2	3	3	2	4	1	3	3	4
685	1	0	1	1	1	2	1	1	2	1	2	2	1	1	1	4	2	3	1	1	1	4	1	1	1
686	1	0	1	0	0	2	3	1	2	2	3	3	3	1	2	1	1	3	2	1	2	1	2	2	4
687	1	0	1	0	0	2	1	2	1	1	3	2	3	1	2	1	1	3	3	1	2	1	2	1	4
688	1	0	1	0	0	2	4	1	6	2	3	4	3	2	4	1	2	2	3	3	2	1	1	1	4
689	1	0	1	0	0	2	1	1	6	1	3	1	2	2	1	1	1	3	3	4	1	2	2	2	4
690	1	0	1	0	1	2	5	1	2	2	1	4	2	1	1	1	2	2	1	1	1	1	4	2	1
691	1	0	1	0	0	2	1	2	1	1	3	2	3	2	1	2	2	3	2	1	1	1	2	2	3
692	1	0	1	0	0	2	4	1	6	2	3	3	2	1	2	3	1	3	3	4	1	1	2	2	3
693	1	0	1	0	0	2	1	1	6	1	2	1	2	2	1	1	1	2	2	2	1	1	1	1	1
694	1	0	1	0	0	2	3	1	3	1	3	3	2	2	2	3	2	3	2	4	1	1	2	2	3
695	1	0	1	0	0	2	3	2	1	2	3	3	3	2	3	3	1	2	3	4	3	1	2	2	3
696	1	0	1	0	0	2	3	1	2	2	3	3	2	2	1	1	1	2	2	4	3	4	1	1	3
697	1	0	1	1	0	2	3	1	6	1	3	2	3	2	1	3	2	2	3	1	3	1	2	2	1
698	1	0	1	0	1	2	4	2	6	2	3	4	1	1	1	1	2	3	1	1	1	1	2	1	4
699	1	0	1	0	0	2	1	1	6	1	2	1	3	1	3	3	1	3	3	4	1	1	1	1	3
700	1	0	1	0	0	2	4	2	4	1	3	3	3	1	3	3	2	2	3	2	1	1	2	2	1
701	1	0	1	0	0	2	3	1	4	1	3	3	3	2	3	1	2	3	3	1	2	1	1	1	1
702	1	0	1	0	0	2	1	1	2	1	1	1	2	1	1	1	1	2	2	1	2	1	2	2	4
703	1	0	1	0	0	2	3	1	1	1	3	3	3	1	1	4	2	3	3	4	2	1	1	1	4
704	1	0	1	1	0	2	1	1	6	1	2	1	3	3	2	1	1	3	3	4	2	2	2	2	3
705	1	0	1	0	0	2	1	2	6	1	3	1	3	1	2	1	2	3	3	1	1	1	2	2	1
706	1	0	1	0	0	2	1	1	1	1	3	2	3	2	4	1	2	3	3	1	1	1	2	2	3
707	1	0	1	0	0	2	1	2	5	1	3	1	3	2	1	2	2	3	3	2	1	1	2	2	1
708	1	0	1	0	0	2	1	1	3	1	2	3	3	2	1	3	2	2	2	2	1	1	2	2	4
709	1	0	1	1	0	2	5	1	6	3	3	4	2	1	1	1	2	3	1	1	1	1	1	1	4
710	1	0	1	0	0	2	1	1	3	1	3	2	2	2	2	3	2	3	2	1	1	1	2	2	4
711	1	0	1	1	0	2	5	1	6	3	2	4	2	1	1	1	2	3	1	1	1	1	2	2	1
712	1	0	1	0	0	1	1	1	6	1	2	2	2	1	2	1	2	3	2	2	1	1	1	1	4
713	1	0	1	0	0	2	1	1	6	1	1	1	3	2	3	3	2	3	3	2	1	1	2	1	4
714	1	0	1	0	0	2	1	1	6	1	2	1	3	2	1	3	2	3	2	2	1	1	2	3	4
715	1	0	1	1	0	2	3	1	1	1	3	2	2	1	4	1	2	3	2	2	1	4	2	1	3
716	1	0	1	0	0	2	1	1	3	1	2	1	2	1	3	1	1	3	3	2	1	1	1	1	3
717	1	0	1	1	0	2	1	2	5	1	3	2	2	1	2	3	2	2	3	4	1	1	2	1	1
718	1	0	1	0	0	2	3	1	6	1	2	3	3	1	2	1	1	3	2	2	1	1	2	2	3
719	1	0	1	0	0	2	4	1	6	2	3	4	3	1	1	1	2	3	3	2	2	1	2	2	3
720	1	0	1	1	0	2	5	1	2	2	3	4	2	2	1	3	1	3	3	2	2	4	1	2	1
721	1	0	1	1	1	2	3	1	4	2	3	2	2	2	2	1	2	3	2	1	2	1	2	1	3
722	1	0	1	0	0	2	1	1	5	1	3	2	3	1	2	3	1	3	2	2	2	1	2	1	3
723	1	0	1	0	0	2	1	1	6	1	2	1	2	1	2	1	2	2	2	1	1	1	2	2	3
724	1	0	1	0	0	2	1	1	2	1	2	1	2	2	1	3	2	3	2	1	1	1	1	2	4
725	1	0	1	0	0	2	3	2	6	2	3	2	3	2	2	1	1	3	3	2	3	1	2	2	3
726	1	0	1	0	0	2	3	1	2	2	3	3	3	2	4	1	1	2	3	1	3	1	2	2	1
727	1	0	1	0	0	2	5	2	2	2	3	4	2	1	4	3	2	2	2	1	1	1	2	2	4
728	1	0	1	0	0	2	1	2	5	1	3	1	3	2	3	2	2	3	3	2	4	1	2	2	4
729	1	0	1	0	0	2	5	1	6	2	3	4	3	2	4	1	2	3	3	1	1	2	2	2	1
730	1	0	1	0	1	2	1	1	4	1	2	1	3	2	1	3	2	3	3	2	1	3	1	1	3
731	1	0	1	0	0	2	1	2	6	1	3	2	3	2	1	1	2	2	3	4	4	1	1	1	4
732	1	0	1	0	0	2	1	2	6	1	3	2	3	2	1	3	1	3	3	1	1	1	2	2	4
733	1	0	1	0	0	2	1	1	6	1	2	2	3	2	1	1	2	3	3	2	1	1	2	1	3
734	1	0	1	1	1	2	1	2	1	1	3	1	2	2	1	1	2	1	3	1	2	1	1	2	4
735	1	0	1	0	0	2	4	1	3	2	3	3	3	2	1	1	2	3	3	1	2	1	1	1	4
736	1	0	1	0	0	2	1	1	5	1	2	2	3	1	1	3	1	2	3	1	2	1	2	2	4
737	1	0	1	0	0	2	3	2	1	2	3	2	3	2	3	2	2	3	3	4	2	1	1	2	3
738	1	0	1	0	0	2	1	1	2	1	2	2	3	2	1	1	2	3	3	1	2	1	1	1	3
739	1	0	1	0	0	2	4	1	6	2	3	4	2	2	1	3	2	3	2	2	1	1	4	2	1
740	1	0	1	0	1	2	1	1	6	1	3	3	3	2	1	1	1	2	3	4	1	1	1	1	1
741	1	0	1	0	0	2	4	1	2	3	3	4	3	2	2	1	2	3	2	1	1	1	2	1	3
742	1	0	1	1	1	2	1	2	6	1	2	1	2	3	2	3	2	3	3	4	1	1	1	1	3
743	1	0	1	0	0	2	1	1	3	1	2	1	3	2	1	3	1	2	3	3	1	1	2	2	3
744	1	0	1	1	1	2	3	2	1	2	3	2	2	1	1	1	2	3	2	2	1	1	2	1	1
745	1	0	1	0	0	2	1	1	3	1	3	1	3	2	1	3	2	3	2	3	4	1	1	1	3
746	1	0	1	0	0	2	1	1	3	1	1	1	2	2	1	1	2	3	3	1	1	4	4	2	4
747	1	0	1	1	1	2	1	1	2	1	2	2	3	2	2	1	2	3	3	3	1	1	2	2	4
748	1	0	1	0	0	2	5	2	1	2	3	4	2	1	1	1	1	3	2	1	1	1	3	2	1
749	1	0	1	1	1	2	4	2	6	3	3	4	3	2	1	1	1	3	3	2	1	1	4	4	4
750	1	0	1	0	0	2	1	1	3	1	3	1	2	2	1	3	2	2	2	3	1	3	4	3	3
751	1	0	1	0	0	2	1	1	1	1	3	1	3	1	1	1	2	2	3	2	1	1	2	2	4
752	1	1	1	0	1	2	4	2	6	1	3	3	2	1	1	1	2	3	3	2	4	3	1	1	4
753	1	0	1	0	0	2	3	1	6	1	3	3	3	2	2	1	2	3	3	1	2	1	2	1	3
754	1	0	1	0	0	2	3	1	4	1	3	2	3	1	2	1	2	2	2	2	2	1	2	1	3
755	1	0	1	0	0	2	1	1	3	1	3	2	3	1	1	1	1	3	3	4	2	1	2	2	3
756	1	0	1	0	0	2	3	1	3	2	2	3	3	3	1	1	2	3	3	4	2	1	2	2	4
757	1	0	1	0	0	2	1	1	6	1	2	1	2	1	2	3	1	3	3	4	2	1	2	2	4
758	1	0	1	0	0	2	1	1	3	1	3	2	2	1	1	3	1	3	3	4	2	1	4	2	4
759	1	0	1	0	0	2	5	2	6	2	2	4	2	2	1	1	2	3	3	1	1	1	2	2	1
760	1	0	1	0	0	2	5	2	4	3	2	4	3	1	2	1	2	3	3	4	1	1	4	2	3
761	1	0	1	0	0	2	1	2	1	1	3	1	3	1	1	1	1	3	3	1	3	1	2	1	3
762	1	0	1	1	0	2	5	1	6	2	3	4	2	1	1	3	2	1	1	1	1	1	1	1	1
763	1	0	1	0	0	2	1	1	2	1	3	2	3	2	2	1	2	3	3	3	1	1	3	3	4
764	1	0	1	0	0	2	1	1	5	1	2	1	3	3	2	1	2	2	2	4	4	1	2	1	3
765	1	0	1	1	1	2	3	1	6	1	2	2	3	1	4	1	1	2	2	1	4	4	1	1	2
766	1	0	1	0	0	2	3	2	1	1	3	2	3	2	1	1	2	2	3	2	4	1	2	2	1
767	1	0	1	0	0	2	3	2	1	2	2	3	3	1	2	1	1	2	3	2	1	1	1	1	1
768	1	0	1	1	1	2	4	2	6	2	3	4	3	2	1	2	2	2	2	2	2	1	3	3	4
769	1	0	1	0	0	2	1	2	3	1	1	1	2	1	1	1	2	2	3	2	2	1	2	2	4
770	1	0	1	1	1	2	3	2	2	1	3	2	2	1	4	1	2	3	3	4	2	4	2	1	3
771	1	1	1	1	0	2	5	2	4	1	2	4	3	2	2	1	1	2	3	4	4	1	1	2	1
772	1	0	1	1	0	2	1	1	3	1	2	1	3	2	2	1	1	3	2	1	1	1	2	2	1
773	1	0	1	0	0	2	3	2	1	1	3	2	3	2	3	1	2	3	3	2	1	1	1	1	1
774	1	0	1	0	0	2	3	2	1	2	3	2	2	1	4	3	2	2	2	1	1	1	2	2	1
775	1	0	1	0	0	2	3	2	2	1	3	2	3	3	1	1	2	3	3	1	1	1	1	1	4
776	1	0	1	0	0	2	3	1	6	1	3	2	3	3	3	3	2	3	2	4	1	1	3	3	1
777	1	0	1	1	1	2	3	1	1	2	3	2	3	2	1	1	1	3	3	1	1	1	2	2	3
778	1	0	1	0	0	2	1	1	3	1	2	2	2	2	4	3	1	2	3	1	1	1	2	1	4
779	1	0	1	0	0	2	1	1	3	1	2	2	2	1	2	1	2	3	3	2	1	1	2	2	3
780	1	0	1	0	0	2	3	1	3	1	2	3	3	2	2	1	1	3	3	1	1	1	2	1	4
781	1	0	1	0	0	2	1	1	1	1	2	2	2	2	1	3	2	2	3	2	1	1	2	2	4
782	1	0	1	0	1	2	4	1	3	2	2	4	2	1	1	3	1	1	3	1	1	1	2	1	1
783	1	0	1	1	1	2	1	2	6	1	3	1	3	3	2	1	1	3	3	4	1	1	1	1	1
784	1	0	1	0	1	2	3	1	6	1	2	2	2	1	1	3	2	1	1	2	1	1	2	2	1
785	1	0	1	0	0	2	4	1	6	2	3	3	2	3	1	1	1	2	2	1	1	1	1	1	4
786	1	0	1	1	1	2	5	2	6	3	2	4	3	1	1	1	2	3	3	1	1	1	1	1	1
787	1	0	1	0	0	2	1	2	1	1	2	1	3	2	1	2	2	3	3	1	2	1	1	1	1
788	1	0	1	1	0	2	1	1	1	1	3	2	3	2	3	1	1	3	3	1	2	4	2	2	3
789	1	0	1	1	0	2	1	1	5	2	3	3	3	2	1	3	1	3	3	1	2	1	1	1	3
790	1	0	1	0	0	2	1	1	3	1	3	2	2	2	1	3	2	1	3	2	2	1	4	4	4
791	1	0	1	0	0	2	1	2	5	1	2	1	3	2	1	1	2	3	3	1	2	3	2	2	4
792	1	0	1	0	0	2	1	1	1	1	2	1	2	2	2	1	2	3	2	2	2	1	2	2	4
793	1	0	1	0	0	2	3	1	6	2	3	3	3	3	3	3	1	3	3	4	2	1	1	1	3
794	1	0	1	0	0	2	1	1	6	1	1	1	2	3	3	3	2	2	3	4	1	1	1	1	1
795	1	0	1	0	0	2	5	2	1	3	3	4	2	2	4	1	2	3	3	2	1	1	2	2	3
796	1	0	1	1	1	2	1	1	3	1	2	1	3	2	1	1	2	2	2	1	1	1	1	1	4
797	1	0	1	0	0	2	5	2	1	2	3	4	3	1	1	1	2	3	2	4	3	1	4	4	1
798	1	0	1	0	0	2	3	1	6	1	3	3	3	2	1	3	2	2	2	4	1	1	2	1	1
799	1	0	1	0	0	2	1	1	6	1	3	2	3	1	3	3	2	2	2	4	1	1	4	3	4
800	1	0	1	0	1	2	1	2	1	1	3	1	2	2	2	1	1	1	2	4	1	1	2	1	1
801	1	0	1	0	0	2	3	2	5	1	3	3	2	1	1	3	2	3	3	1	1	1	2	2	4
802	1	0	1	0	0	2	1	1	6	1	2	2	3	2	2	3	1	2	3	1	1	1	2	1	3
803	1	0	1	0	0	2	1	1	3	1	3	2	3	2	2	3	2	3	2	3	1	1	2	1	3
804	1	0	1	0	0	2	3	1	1	1	3	2	3	2	2	1	1	3	3	1	1	4	2	1	4
805	1	0	1	0	0	2	1	2	4	1	3	1	3	2	1	2	2	3	3	1	2	1	2	2	1
806	1	0	1	0	1	2	1	2	1	1	3	2	3	2	1	1	2	3	3	2	2	1	2	2	3
807	1	0	1	0	0	2	3	1	4	1	2	2	3	1	2	1	1	3	2	2	2	1	2	2	1
808	1	0	1	0	0	2	1	1	1	1	2	1	3	2	2	4	2	3	3	1	1	1	1	1	3
809	1	0	1	0	0	2	1	2	4	1	3	1	3	1	1	1	1	2	3	1	1	1	2	2	1
810	1	0	1	0	1	2	3	2	2	1	3	2	3	1	1	1	2	2	2	1	1	4	2	1	4
811	1	0	1	0	0	2	3	1	6	2	3	3	3	3	1	3	2	3	3	4	1	1	4	3	1
812	1	0	1	0	0	2	1	1	1	1	2	2	3	2	2	1	1	3	3	1	1	1	2	1	3
813	1	0	1	0	0	2	1	1	3	1	3	2	3	2	1	1	1	2	3	3	1	1	1	2	3
814	1	0	1	1	0	2	3	2	4	2	3	2	3	1	2	3	1	3	3	2	1	1	2	2	1
815	1	0	1	0	0	2	1	1	6	1	3	3	3	1	3	3	1	3	3	4	1	3	2	2	3
816	1	0	1	0	0	2	1	1	1	1	2	1	3	1	1	1	1	1	1	1	2	3	2	1	4
817	1	0	1	0	0	2	1	1	1	1	3	2	3	1	1	1	2	3	3	4	1	1	2	2	3
818	1	0	1	0	0	2	1	2	4	1	3	1	2	2	2	1	1	2	2	1	1	1	3	2	1
819	1	0	1	0	0	2	1	1	6	1	2	1	2	2	2	3	1	2	2	2	3	1	2	2	4
820	1	0	1	0	0	2	1	1	6	1	1	2	3	2	1	1	2	3	3	4	3	1	1	1	4
821	1	0	1	0	0	2	1	1	2	1	1	1	3	2	1	3	2	3	3	1	3	1	2	2	1
822	1	0	1	0	0	2	1	1	4	1	2	2	3	1	1	3	2	3	3	4	1	1	1	1	1
823	1	0	1	0	0	2	3	1	2	2	2	3	2	1	2	3	1	2	2	2	1	1	2	1	1
824	1	0	1	0	0	2	1	1	6	1	2	2	3	2	1	1	2	3	3	2	1	1	2	2	3
825	1	0	1	0	0	2	3	1	1	1	2	2	3	2	3	1	1	3	2	1	1	1	2	1	1
826	1	0	1	1	0	2	1	2	4	1	3	1	3	2	1	2	1	3	3	1	1	1	2	1	1
827	1	0	1	0	0	2	1	1	2	2	3	2	3	2	2	1	2	2	3	1	1	1	2	2	4
828	1	0	1	1	0	2	3	1	1	2	2	3	3	2	1	1	1	3	3	1	1	1	1	1	3
829	1	0	1	0	0	2	1	2	2	1	3	1	2	3	1	2	2	1	2	1	2	1	1	1	4
830	1	0	1	1	0	2	1	2	2	1	3	2	2	2	1	1	1	3	3	2	2	2	2	2	1
831	1	0	1	0	0	2	1	2	2	1	3	2	2	1	1	1	2	2	2	1	2	1	1	1	1
832	1	0	1	0	1	2	1	1	2	1	2	1	3	2	1	1	1	3	3	2	2	1	2	1	4
833	1	0	1	1	0	2	1	2	4	1	3	2	2	2	1	1	2	2	3	2	1	1	4	2	1
834	1	0	1	0	0	2	1	1	3	1	2	1	3	2	1	1	2	3	3	1	1	1	2	2	4
835	1	0	1	0	0	2	4	1	3	2	3	4	3	3	1	1	1	3	3	2	1	1	1	1	2
836	1	0	1	0	1	2	3	1	5	1	3	2	2	2	1	3	1	3	3	2	1	1	2	2	3
837	1	0	1	0	0	2	1	2	5	1	2	1	2	1	3	4	1	2	2	2	1	1	4	2	1
838	1	0	1	0	1	2	1	2	2	1	3	2	2	3	1	2	2	3	2	2	2	3	2	1	1
839	1	0	1	0	0	2	1	2	1	1	3	2	3	2	2	3	2	2	3	4	2	1	3	2	1
840	1	0	1	0	0	2	4	1	6	2	2	4	3	1	4	1	2	3	3	4	2	1	2	2	4
841	1	0	1	0	0	2	3	1	2	2	3	3	3	1	2	4	2	3	3	2	2	1	2	2	4
842	1	0	1	0	0	2	4	1	4	1	3	3	2	1	2	1	1	3	2	2	1	1	2	1	4
843	1	0	1	0	0	2	1	2	6	1	3	2	2	3	2	1	2	3	1	3	1	3	1	1	4
844	1	0	1	0	0	2	1	1	3	1	2	2	3	2	3	1	2	2	3	2	1	1	2	2	1
845	1	0	1	0	0	2	1	1	5	1	2	3	2	2	1	3	1	2	2	1	4	1	2	1	4
846	1	0	1	1	0	2	1	2	6	1	3	2	3	1	2	3	2	3	2	4	1	1	2	2	4
847	1	0	1	1	1	2	1	1	3	1	2	1	2	2	2	3	2	2	3	1	1	1	2	2	3
848	1	0	1	1	1	2	3	2	2	2	3	2	3	2	1	1	2	2	3	4	1	1	3	4	4
849	1	0	1	0	0	2	4	2	4	2	3	3	2	1	2	1	2	2	2	1	1	1	3	3	4
850	1	0	1	0	1	2	1	1	1	1	3	2	3	2	1	3	1	3	3	1	1	1	2	2	3
851	1	0	1	0	0	1	1	1	5	1	3	2	3	1	2	3	2	3	3	3	1	1	2	2	4
852	1	0	1	0	0	2	1	2	2	1	3	1	3	2	1	1	2	2	2	3	2	1	2	2	1
853	1	1	1	1	1	2	4	1	6	1	2	2	3	2	1	1	2	3	3	4	4	1	2	2	4
854	1	0	1	0	0	2	3	2	3	1	3	3	3	3	1	1	1	3	3	3	2	1	2	2	1
855	1	0	1	0	0	2	3	2	1	2	3	3	3	2	2	1	1	2	3	1	2	1	1	1	3
856	1	0	1	1	0	2	1	2	2	1	3	1	2	2	1	2	1	3	2	3	1	1	2	2	4
857	1	0	1	0	0	2	3	1	3	1	3	3	2	2	1	1	2	3	2	1	1	1	2	1	4
858	1	0	1	1	0	2	3	1	2	2	3	3	3	2	1	3	2	3	3	2	1	4	4	1	4
859	1	1	1	0	1	2	5	2	1	1	3	1	3	1	4	3	1	2	3	4	4	1	1	1	1
860	1	0	1	0	0	2	1	1	6	1	2	2	2	1	1	2	1	3	3	4	1	1	1	1	3
861	1	0	1	0	0	2	1	1	3	1	3	1	3	1	1	3	1	2	3	1	1	1	2	1	1
862	1	0	1	1	0	2	4	2	1	2	3	3	3	1	3	1	1	2	2	3	4	1	2	1	4
863	1	1	1	1	0	2	3	1	5	1	3	2	2	1	1	3	1	3	3	3	4	1	1	1	3
864	1	0	1	0	0	2	1	2	5	1	2	2	2	1	2	1	1	3	3	1	1	1	2	2	3
865	1	0	1	0	0	2	1	1	2	1	2	1	3	3	1	1	2	3	3	1	1	1	2	2	4
866	1	0	1	0	0	2	5	1	3	3	2	4	2	2	1	1	2	2	3	1	3	1	1	1	4
867	1	0	1	1	0	2	5	2	2	2	2	4	2	2	1	1	1	3	2	2	1	1	2	2	4
868	1	0	1	1	0	2	1	1	6	1	3	1	3	2	2	3	2	2	3	2	2	2	2	2	1
869	1	0	1	1	1	2	1	1	6	1	3	2	2	1	1	3	1	2	2	2	2	1	2	2	3
870	1	0	1	0	0	2	5	2	4	1	3	4	3	1	3	3	2	3	3	3	2	1	2	2	3
871	1	1	1	0	1	2	4	2	5	2	3	4	3	1	1	1	1	3	2	4	4	1	1	1	1
872	1	0	1	0	0	2	1	2	1	1	3	2	3	2	1	3	1	3	3	3	2	1	2	2	3
873	1	0	1	0	0	2	3	1	3	1	3	2	3	1	1	1	1	3	3	2	1	1	2	2	4
874	1	0	1	0	0	2	1	1	6	1	3	1	3	3	1	3	2	2	3	4	1	1	2	2	4
875	1	0	1	0	0	2	1	2	6	1	3	1	2	2	3	1	1	2	2	4	1	1	1	1	1
876	1	0	1	0	0	2	1	2	3	1	3	1	3	1	3	1	2	3	3	3	1	1	1	2	3
877	1	0	1	0	1	2	3	2	1	2	3	2	3	1	1	1	2	3	2	2	1	1	1	2	4
878	1	0	1	0	0	2	1	2	6	1	2	1	2	1	3	1	2	3	3	4	2	1	4	2	4
879	1	0	1	0	0	2	4	2	4	2	3	3	3	1	1	3	1	3	3	1	2	1	1	1	1
880	1	0	1	0	0	2	4	1	1	1	3	4	3	1	1	3	1	3	3	3	2	1	4	4	4
881	1	0	1	0	0	2	3	1	6	2	3	3	2	1	1	1	2	3	3	1	2	1	2	2	4
882	1	0	1	0	0	2	3	2	1	1	3	2	3	1	2	1	2	3	3	1	1	1	2	2	4
883	1	0	1	0	0	2	1	1	3	1	2	2	3	1	2	3	2	2	2	2	1	1	2	1	3
884	1	0	1	0	0	2	1	1	5	1	2	1	3	2	1	1	1	3	3	1	1	1	1	1	4
885	1	0	1	0	0	1	3	2	1	3	3	2	2	1	1	1	1	3	3	1	1	1	2	2	3
886	1	1	1	1	0	2	5	2	2	1	3	3	3	1	1	1	1	3	3	1	4	1	2	1	1
887	1	0	1	0	0	2	1	2	4	1	3	2	2	2	2	1	2	3	3	2	2	1	3	2	4
888	1	1	1	0	1	2	1	1	1	1	2	1	3	1	1	1	2	3	3	4	4	1	1	2	4
889	1	0	1	0	0	1	1	1	5	1	2	1	3	2	1	1	2	3	3	1	2	1	1	1	4
890	1	0	1	0	0	2	1	1	1	1	2	1	3	1	3	1	2	3	3	4	2	1	2	2	1
891	1	0	1	0	0	2	3	1	2	1	2	2	2	1	2	1	1	3	3	1	2	3	2	1	1
892	1	0	1	0	0	2	1	2	2	1	3	1	3	2	1	2	2	3	3	1	1	1	1	1	3
893	1	0	1	0	0	2	5	1	6	3	2	4	3	1	4	4	2	2	2	3	4	4	1	1	1
894	1	0	1	0	0	2	5	1	5	2	2	4	3	2	4	1	1	3	3	1	1	1	1	1	4
895	1	0	1	0	0	2	3	2	5	1	3	3	2	1	4	1	2	2	3	1	1	3	2	2	3
896	1	0	1	0	0	2	3	1	5	1	3	2	3	2	1	3	2	2	2	1	4	1	1	1	1
897	1	0	1	0	1	2	1	1	1	1	2	1	2	2	2	3	2	3	3	1	1	1	2	1	3
898	1	0	1	0	0	2	5	2	1	2	3	4	3	2	1	1	1	2	3	1	1	1	2	1	3
899	1	0	1	1	1	1	1	1	3	1	2	1	2	1	1	1	2	2	3	1	1	1	4	2	1
900	1	0	1	0	0	2	1	1	1	1	2	2	1	2	1	3	2	3	2	1	1	1	1	1	1
901	1	0	1	0	0	2	1	1	1	1	3	2	3	2	1	1	1	2	3	2	1	1	1	1	4
902	1	0	1	0	0	2	3	1	5	2	3	3	2	2	1	4	2	2	2	3	1	1	2	1	3
903	1	0	1	0	1	2	4	2	6	2	2	3	3	1	1	1	2	3	3	4	1	1	2	2	3
904	1	0	1	1	1	1	3	1	1	2	3	2	3	1	2	1	2	3	3	1	4	1	4	3	1
905	1	0	1	0	0	2	3	2	2	2	3	3	2	2	2	1	2	2	2	1	1	1	2	1	1
906	1	0	1	0	0	2	1	1	1	1	2	2	3	2	2	1	2	2	2	1	1	1	2	2	4
907	1	0	1	0	0	2	4	2	3	1	3	3	2	2	2	1	2	3	2	2	1	1	1	1	4
908	1	1	1	1	0	2	1	1	5	1	3	2	3	2	2	3	1	3	3	4	3	1	1	1	1
909	1	0	1	0	0	2	1	1	6	1	2	1	2	3	2	1	1	3	2	4	1	1	2	1	1
910	1	0	1	0	0	2	5	2	2	2	3	4	2	1	2	1	1	2	2	1	1	1	2	2	4
911	1	0	1	0	0	2	5	2	1	3	3	4	3	1	1	3	1	2	2	1	2	1	3	2	4
912	1	1	1	0	1	2	1	2	1	1	3	1	3	2	3	3	1	3	3	4	4	1	1	1	3
913	1	0	1	0	0	2	1	1	1	1	2	1	2	2	2	1	2	2	2	2	2	3	2	2	4
914	1	0	1	0	0	2	5	1	1	3	2	4	3	2	4	1	2	3	3	1	2	1	2	1	3
915	1	0	1	0	0	2	3	1	5	1	3	3	2	1	2	1	2	2	2	2	2	1	2	2	4
916	1	1	1	0	1	2	4	2	2	2	3	4	3	1	2	1	2	3	3	1	3	1	2	2	3
917	1	0	1	0	0	2	3	1	1	1	3	2	2	1	2	1	2	3	2	2	2	4	2	2	1
918	1	0	1	0	0	2	5	2	4	3	3	4	3	1	4	1	2	3	3	1	2	1	4	2	4
919	1	0	1	0	0	2	1	2	2	1	2	2	3	2	2	3	2	3	3	3	2	1	4	4	1
920	1	0	1	1	0	2	3	1	5	1	3	3	3	1	1	3	1	3	3	3	1	1	2	1	3
921	1	0	1	0	0	2	1	1	1	1	2	2	3	2	2	3	2	2	3	3	1	1	2	2	3
922	1	0	1	0	0	2	1	1	5	1	2	2	3	3	3	1	1	3	2	4	1	1	2	2	3
923	1	0	1	1	0	2	1	1	6	1	2	2	2	1	1	3	1	3	2	1	1	1	3	3	1
924	1	0	1	0	1	2	4	1	3	2	3	4	3	2	1	3	2	2	3	3	1	1	2	2	3
925	1	0	1	0	1	2	1	2	1	1	2	1	3	1	1	1	1	3	3	1	1	1	4	1	1
926	1	0	1	0	0	2	1	1	1	1	2	2	2	2	1	1	2	2	3	1	1	1	1	1	1
927	1	0	1	0	0	2	1	1	1	1	2	1	2	1	2	1	1	3	3	1	1	1	2	1	4
928	1	0	1	0	0	2	1	1	6	1	2	1	3	2	1	3	2	3	3	2	1	1	2	2	1
929	1	0	1	0	0	2	1	1	6	1	3	2	2	1	1	1	2	2	3	4	1	1	3	3	4
930	1	0	1	1	1	2	1	2	1	1	3	2	3	2	1	1	2	3	3	3	1	1	2	2	1
931	1	0	1	0	0	2	5	2	6	3	3	4	3	1	4	3	2	2	2	2	2	1	1	1	4
932	1	0	1	1	0	2	3	2	1	2	3	3	2	2	2	1	1	1	3	2	2	3	2	2	3
933	1	0	1	0	0	2	3	1	4	1	3	3	3	2	1	1	2	3	3	4	2	1	1	1	4
934	1	0	1	0	1	2	5	2	6	2	3	4	2	1	4	3	2	2	2	1	2	1	2	2	4
935	1	0	1	0	0	2	3	1	5	1	3	3	3	1	4	1	1	3	2	1	2	1	2	1	1
936	1	0	1	0	1	2	1	1	1	1	2	1	2	2	1	3	1	3	2	1	1	1	2	2	4
937	1	0	1	0	0	2	3	2	2	1	2	3	2	1	3	1	2	2	3	1	1	1	2	1	4
938	1	0	1	0	0	2	1	2	3	1	3	2	3	1	1	1	2	3	2	1	1	1	2	1	1
939	1	0	1	0	0	2	1	1	5	1	2	1	3	2	2	1	2	3	3	1	3	1	1	1	4
940	1	0	1	0	0	2	3	1	6	2	3	3	3	1	3	1	1	3	3	1	1	1	1	1	1
941	1	0	1	0	1	2	1	2	3	1	3	2	2	1	4	1	2	3	3	2	1	1	2	2	1
942	1	0	1	0	0	2	3	2	3	2	3	3	3	1	1	3	2	3	3	2	1	1	1	1	4
943	1	0	1	0	0	2	3	1	1	1	3	3	2	1	1	3	1	2	3	3	2	1	1	1	4
944	1	0	1	0	0	2	3	1	2	2	3	3	3	1	4	1	2	3	3	1	2	1	2	2	4
945	1	0	1	1	0	2	1	1	2	1	2	1	2	1	3	1	1	2	2	2	2	1	1	1	4
946	1	0	1	0	0	2	4	2	2	2	3	3	3	2	2	2	2	3	3	1	2	1	2	2	1
947	1	0	1	0	0	2	1	1	1	1	2	1	3	1	4	1	2	2	2	2	2	3	1	1	3
948	1	1	1	0	1	2	1	1	1	1	3	2	2	2	1	1	2	3	2	4	4	1	1	1	1
949	1	0	1	1	0	2	1	1	3	1	3	2	2	2	1	3	1	3	3	3	2	4	2	2	1
950	1	0	1	0	0	2	1	1	6	1	2	1	2	3	3	3	1	3	3	4	1	1	2	2	3
951	1	0	1	0	0	2	1	1	6	1	2	1	2	1	1	3	2	2	3	3	1	1	3	2	1
952	1	0	1	0	0	2	5	2	6	2	3	4	3	2	4	3	2	3	2	1	1	1	2	2	4
953	1	0	1	0	0	2	4	1	4	2	3	4	2	2	4	1	1	2	2	1	1	1	2	2	3
954	1	0	1	1	0	2	5	2	1	2	3	4	2	1	1	1	2	3	1	1	4	4	2	2	4
955	1	0	1	0	0	2	3	1	1	2	3	3	2	1	3	3	2	2	3	1	4	4	1	1	1
956	1	0	1	0	0	2	5	1	6	3	2	4	3	3	4	3	1	3	3	4	1	1	1	2	4
957	1	0	1	0	0	2	1	1	6	1	2	2	1	3	1	1	2	3	3	4	1	1	2	2	1
958	1	0	1	0	0	2	1	1	5	2	3	3	3	1	2	1	1	3	3	3	1	1	1	1	4
959	1	1	1	1	0	2	1	1	5	1	3	2	3	1	2	3	2	2	2	4	2	1	2	1	4
960	1	0	1	0	0	2	1	1	1	1	2	1	3	1	1	1	2	2	2	1	2	1	2	2	3
961	1	0	1	0	0	2	3	1	1	2	3	3	3	2	3	1	2	3	3	3	2	1	1	2	1
962	1	0	1	0	0	1	1	1	5	1	2	1	3	2	1	3	1	3	3	4	2	1	4	4	4
963	1	1	1	1	0	1	1	2	5	1	3	2	3	2	1	3	2	3	2	2	4	1	1	1	1
964	1	0	1	0	0	2	4	1	3	2	2	4	3	2	1	1	2	3	3	3	2	1	2	2	3
965	1	0	1	0	0	2	3	1	5	1	2	3	3	2	2	1	1	3	3	4	2	1	2	2	3
966	1	0	1	0	0	2	3	2	1	1	2	3	3	1	2	3	1	3	2	1	1	1	2	2	1
967	1	0	1	1	0	2	1	1	5	1	2	1	1	1	1	1	1	3	3	3	1	1	2	2	4
968	1	0	1	0	0	2	3	2	4	1	3	2	3	2	3	1	1	2	3	2	1	1	2	4	3
969	1	0	1	0	0	2	1	1	1	1	3	2	2	1	1	3	1	3	3	2	1	1	2	1	1
970	1	0	1	1	0	2	1	1	1	1	2	1	3	2	1	3	2	2	3	1	1	1	2	2	4
971	1	0	1	0	0	2	1	2	4	1	3	1	3	2	2	1	2	3	3	1	1	1	4	4	4
972	1	0	1	0	0	2	1	2	4	1	2	1	3	2	1	3	2	3	3	1	1	1	1	1	4
973	1	0	1	0	0	2	3	2	3	2	3	3	3	2	1	3	2	3	3	1	1	1	2	1	4
974	1	0	1	0	1	2	1	2	4	1	3	1	3	2	3	1	2	3	3	1	1	1	2	4	1
975	1	0	1	0	0	2	1	1	3	1	2	2	3	3	2	3	2	3	3	3	1	1	2	2	1
976	1	0	1	0	0	2	1	1	2	1	2	2	2	1	1	3	2	2	2	1	2	1	2	1	3
977	1	0	1	1	1	2	4	2	4	2	3	4	3	1	1	2	1	3	3	2	2	1	2	2	1
978	1	0	1	0	0	2	1	2	1	1	2	2	2	2	1	1	1	2	2	3	2	1	2	2	3
979	1	0	1	0	0	2	1	1	1	1	3	2	3	2	1	1	2	2	3	4	2	1	1	1	4
980	1	0	0	0	0	2	3	2	1	1	3	2	3	2	1	1	2	3	2	1	1	1	3	1	1
981	1	0	1	0	0	2	3	1	2	1	3	3	3	2	1	3	2	3	3	1	1	1	1	1	4
982	1	0	1	0	0	2	4	2	4	2	3	3	3	2	2	1	2	2	3	1	1	1	1	1	3
983	1	0	1	0	0	2	3	2	6	2	3	3	1	2	1	3	2	3	3	1	1	1	3	3	1
984	1	0	1	0	0	2	1	1	5	1	2	1	3	2	2	4	1	3	3	2	3	1	4	1	1
985	1	0	1	0	0	2	3	1	6	1	2	2	3	2	1	1	2	2	3	2	3	1	2	1	3
986	1	0	1	0	0	2	1	1	5	1	2	1	2	2	1	1	2	3	2	2	3	1	2	2	1
987	1	0	1	1	1	2	1	2	2	1	3	1	2	1	1	1	2	2	2	4	1	1	2	2	3
988	1	0	1	1	0	2	1	1	5	1	3	1	3	2	1	3	2	2	3	1	1	1	2	2	3
989	1	0	1	0	0	2	1	2	2	1	3	1	3	1	1	1	2	3	2	1	1	1	1	1	4
990	1	1	1	0	1	2	1	2	6	1	2	2	3	2	1	1	2	3	3	1	4	1	1	2	3
991	1	0	1	0	0	2	1	2	2	2	3	2	3	2	2	2	1	3	3	3	2	1	2	2	4
992	1	0	1	0	0	2	3	2	1	1	2	2	2	1	1	1	2	2	3	3	2	1	2	2	3
993	1	0	1	1	1	2	5	2	4	3	3	4	2	1	1	1	2	3	3	1	2	1	1	2	4
994	1	0	1	0	0	2	4	2	6	3	3	4	3	1	4	3	1	3	2	4	1	1	2	2	3
995	1	0	1	0	1	2	3	2	6	2	2	4	3	2	1	3	2	3	3	4	1	1	1	1	1
996	1	0	1	0	0	2	4	2	6	1	3	4	3	2	4	1	1	3	3	4	1	1	2	2	3
997	1	0	1	0	0	2	3	1	3	2	3	2	2	2	2	3	2	3	2	1	1	1	2	2	1
998	1	0	1	1	1	2	1	2	3	1	3	2	3	1	2	1	2	2	2	4	2	1	4	3	3
999	1	0	1	0	0	2	1	2	3	1	3	1	2	1	1	1	1	2	3	2	2	1	3	2	4
1000	1	0	1	0	0	2	3	1	4	1	3	2	3	2	1	3	1	3	3	1	2	1	2	2	1
1001	1	0	1	0	0	2	3	2	6	2	3	3	3	1	1	1	2	3	3	1	2	1	3	2	4
1002	1	0	1	0	1	2	1	1	6	1	2	1	1	1	2	1	2	3	3	4	1	1	2	2	4
1003	1	0	1	0	0	2	5	1	5	3	3	4	3	2	1	2	2	2	2	4	4	1	2	1	2
1004	1	0	1	0	0	2	3	2	2	2	3	2	2	1	1	1	2	2	3	1	3	1	4	3	1
1005	1	0	1	0	0	2	1	1	2	1	2	2	2	3	2	3	1	3	2	2	1	1	1	1	4
1006	1	0	1	1	0	2	4	2	2	2	3	3	3	2	2	3	1	3	2	1	1	1	1	1	3
1007	1	0	1	0	0	2	1	1	1	1	3	2	3	2	2	1	2	2	2	1	1	1	2	2	3
1008	1	0	1	0	1	2	5	1	4	3	2	4	3	1	1	3	2	3	2	1	2	4	2	2	4
1009	1	0	1	1	0	2	3	1	5	2	3	3	2	2	1	3	2	2	3	2	2	1	2	1	4
1010	1	0	1	0	0	2	3	2	6	2	3	3	2	1	2	2	2	3	3	1	2	1	2	1	4
1011	1	0	1	0	0	2	1	2	6	1	2	1	2	1	3	2	2	3	3	3	2	1	2	2	4
1012	1	0	1	0	0	1	1	2	6	1	3	1	2	2	2	1	2	3	2	2	1	1	2	1	4
1013	1	0	1	0	1	1	1	2	5	1	3	1	3	2	1	2	1	3	3	2	1	1	1	1	1
1014	1	0	1	0	1	2	1	1	5	1	2	2	3	1	3	3	2	3	2	4	1	1	2	2	1
1015	1	0	1	1	1	2	1	1	4	1	2	1	3	2	2	1	1	3	3	1	4	2	2	2	4
1016	1	0	1	0	1	2	5	2	2	3	3	4	3	1	2	1	1	3	2	1	1	1	2	2	1
1017	1	0	1	0	0	2	1	2	4	1	3	2	3	1	4	1	2	3	3	4	3	1	4	4	1
1018	1	1	1	0	1	2	5	2	2	1	3	2	3	2	1	1	1	2	3	4	4	1	4	1	4
1019	1	0	1	0	0	2	4	2	4	2	3	4	3	2	4	1	2	3	2	1	1	1	2	2	2
1020	1	0	1	0	0	2	1	1	6	2	3	2	2	1	1	1	2	3	3	1	1	1	4	3	4
1021	1	0	1	0	0	2	4	2	6	3	3	4	3	1	3	1	2	3	1	4	1	1	2	2	4
1022	1	0	1	1	0	2	5	1	1	3	3	4	3	2	1	3	1	2	3	4	2	2	2	2	1
1023	1	1	1	1	0	2	3	2	1	1	3	3	2	2	1	1	2	2	2	1	2	1	2	2	2
1024	1	0	1	0	0	2	3	2	3	2	3	3	2	1	2	1	1	2	3	1	2	1	1	2	4
1025	1	0	0	1	0	2	1	2	5	1	2	1	3	2	3	3	1	3	3	3	2	1	2	2	1
1026	1	0	1	0	0	2	4	2	2	1	3	3	3	1	3	1	2	2	3	2	2	1	2	2	3
1027	1	0	1	0	0	2	1	1	1	1	3	1	2	2	2	1	2	3	3	4	2	1	2	2	4
1028	1	0	1	1	1	2	3	2	1	2	3	3	3	2	1	4	2	3	3	1	2	1	4	4	4
1029	1	0	1	0	1	2	3	2	2	2	3	2	3	2	4	1	1	2	2	2	1	3	2	2	3
1030	1	0	1	0	0	2	3	2	6	1	3	3	3	2	2	4	2	3	3	1	1	1	4	2	3
1031	1	0	1	0	1	2	4	2	2	1	2	3	3	1	2	4	1	3	3	1	1	4	2	2	1
1032	1	0	1	0	0	2	1	2	2	1	3	2	3	2	3	1	2	2	3	1	3	3	3	1	3
1033	1	0	1	0	0	2	4	2	6	1	3	3	2	1	1	1	2	2	3	4	3	1	2	2	1
1034	1	0	1	0	0	2	1	2	2	1	2	1	3	1	1	2	1	3	3	2	4	1	2	2	3
1035	1	0	1	0	0	1	3	2	6	1	3	2	3	1	3	1	2	3	2	3	1	1	1	1	4
1036	1	0	1	0	0	2	3	2	5	2	3	3	3	1	2	1	2	2	3	3	1	1	2	2	1
1037	1	1	1	1	1	2	5	2	1	3	2	4	2	1	4	1	2	2	3	1	4	4	1	2	4
1038	1	0	1	0	0	2	1	2	3	1	3	2	3	2	2	1	2	2	2	4	2	1	3	2	1
1039	1	0	1	0	0	2	5	2	2	3	3	4	2	1	2	3	2	3	3	2	2	1	1	2	4
1040	1	0	1	0	1	2	5	2	3	2	3	4	2	1	2	1	1	3	2	2	2	1	2	2	3
1041	1	1	1	0	1	2	3	1	1	2	2	2	2	2	1	1	1	2	3	3	2	1	2	1	2
1042	1	0	1	1	0	2	1	2	4	2	3	2	3	1	2	1	2	3	3	1	2	1	2	2	3
1043	1	0	1	1	0	2	1	2	2	1	2	1	3	2	2	1	1	3	2	1	2	3	1	2	3
1044	1	0	1	0	0	2	1	2	5	1	2	2	3	2	2	1	2	2	3	2	1	1	2	2	4
1045	1	0	1	1	1	2	1	1	1	1	2	1	3	2	3	1	1	3	2	4	1	2	2	2	3
1046	1	0	1	0	0	2	3	2	5	2	3	2	3	2	2	4	2	2	3	2	3	1	2	1	3
1047	1	1	1	0	1	2	4	2	6	2	2	3	3	3	4	1	2	3	3	4	4	4	2	2	3
1048	1	0	1	0	0	2	5	1	5	3	2	4	3	1	1	3	2	3	2	4	1	1	2	2	4
1049	1	1	1	1	0	2	5	2	2	1	2	1	3	2	1	1	2	3	3	4	1	1	1	2	4
1050	1	0	1	0	0	2	1	1	1	1	3	2	3	2	1	3	2	2	3	2	1	2	2	2	1
1051	1	0	1	1	1	2	4	1	1	2	3	3	3	2	1	3	2	3	3	4	1	2	2	1	3
1052	1	0	1	0	1	2	3	2	2	2	3	2	3	2	2	1	1	2	2	2	2	3	2	1	4
1053	1	0	1	0	0	2	1	2	5	1	2	1	3	2	4	1	2	2	3	3	2	1	2	2	4
1054	1	0	1	1	1	2	1	1	1	1	2	1	1	1	1	3	1	3	3	4	2	2	1	1	4
1055	1	1	1	1	1	2	4	1	1	2	3	4	2	2	1	3	2	3	3	4	4	4	1	2	3
1056	1	0	1	1	1	2	1	1	5	1	2	1	3	1	2	2	1	1	1	4	2	2	2	1	1
1057	1	0	1	0	0	2	3	2	1	1	2	1	3	2	1	1	2	2	3	2	2	1	2	4	3
1058	1	0	1	0	0	2	1	1	5	1	2	2	3	1	1	3	1	3	1	1	2	2	1	1	4
1059	1	0	1	0	0	2	3	2	2	2	3	3	3	2	2	1	2	3	3	4	1	1	2	1	3
1060	1	0	1	0	0	2	3	2	2	2	3	3	3	1	2	1	1	2	2	1	1	1	1	1	3
1061	1	0	1	0	0	2	5	1	3	2	1	4	3	1	4	1	2	2	3	1	1	1	3	2	1
1062	1	0	1	1	1	2	5	1	6	2	3	4	2	2	2	1	2	2	2	1	3	1	2	2	4
1063	1	0	1	0	0	2	3	2	6	1	2	3	3	1	1	3	2	2	3	4	3	1	2	2	4
1064	1	0	1	0	0	2	4	2	5	3	3	4	3	1	1	1	2	3	2	2	3	1	2	2	1
1065	1	0	1	1	0	2	1	2	2	1	3	2	3	1	4	1	2	3	3	1	2	1	1	1	4
1066	1	1	1	0	0	2	3	2	1	1	2	2	3	2	4	3	2	3	3	1	4	1	2	2	1
1067	1	1	1	0	1	2	5	2	2	2	3	4	3	3	1	1	1	3	2	4	1	1	1	2	3
1068	1	0	1	0	0	2	4	2	2	2	3	4	3	1	2	1	2	3	2	3	2	1	4	4	3
1069	1	0	1	0	1	2	4	1	5	1	3	4	1	1	1	1	1	3	3	4	2	1	2	1	4
1070	1	0	1	0	0	2	1	2	4	1	2	1	3	2	2	1	1	2	2	3	2	1	2	2	3
1071	1	0	1	1	0	2	4	2	6	2	3	3	2	1	4	1	1	3	3	1	2	1	1	1	1
1072	1	0	1	0	0	2	3	2	6	2	3	3	3	1	2	1	1	2	2	4	1	1	2	2	4
1073	1	0	1	0	0	2	3	2	5	1	3	2	3	2	2	3	1	2	3	4	1	1	2	1	1
1074	1	0	1	0	0	2	3	2	2	1	3	2	3	2	2	3	2	3	3	2	1	1	2	2	3
1075	1	0	1	0	0	2	1	2	5	1	3	3	3	1	2	4	2	3	3	1	1	1	2	2	1
1076	1	0	1	1	0	2	1	2	1	1	3	2	3	1	2	1	2	3	3	1	1	1	2	2	4
1077	1	1	1	1	0	2	3	2	4	1	2	2	3	2	3	3	1	2	3	1	1	1	3	2	3
1078	1	0	1	1	1	2	1	2	2	1	2	1	3	2	1	1	2	3	3	3	1	1	1	2	3
1079	1	0	1	0	0	2	1	1	5	1	3	2	3	2	2	3	1	2	3	2	4	1	2	1	4
1080	1	0	1	1	0	2	3	1	5	2	3	3	3	2	1	3	2	2	3	3	1	2	2	2	2
1081	1	0	1	0	0	2	1	2	4	1	2	1	2	1	2	1	1	2	3	2	2	1	2	2	1
1082	1	1	1	1	0	2	5	2	6	3	3	4	3	1	4	4	1	3	3	3	1	1	2	1	1
1083	1	0	1	0	0	2	1	1	4	1	3	2	3	1	2	1	2	3	3	1	2	1	2	4	4
1084	1	0	1	0	0	2	1	1	4	1	3	2	2	2	2	1	1	2	3	1	2	4	2	2	3
1085	1	1	1	0	1	2	5	1	6	3	2	4	3	2	1	3	2	1	2	3	4	2	1	1	3
1086	1	0	1	1	0	2	1	2	2	1	3	2	2	2	2	1	2	3	3	2	2	4	3	3	4
1087	1	1	1	0	1	2	1	1	5	1	3	1	3	2	1	3	1	3	3	4	4	1	1	2	3
1088	1	0	1	0	0	2	3	1	5	2	3	2	3	1	1	3	1	3	3	4	1	1	2	4	4
1089	1	0	1	0	0	2	5	2	1	2	3	4	3	1	2	4	2	3	3	1	1	1	2	2	4
1090	1	0	1	0	0	2	1	2	3	1	2	2	3	1	2	1	1	3	2	1	1	1	2	2	1
1091	1	0	1	0	0	2	3	1	5	2	3	2	2	2	1	1	2	2	3	1	1	1	1	1	4
1092	1	0	1	0	0	2	3	2	2	2	3	3	3	2	2	3	1	3	3	2	1	1	2	1	1
1093	1	0	1	0	0	2	1	2	6	1	2	2	3	3	1	1	2	3	2	2	2	1	2	2	4
1094	1	0	1	0	1	2	3	2	1	1	3	2	2	2	1	2	1	3	3	1	2	1	2	1	1
1095	1	0	1	0	0	2	1	2	2	1	3	1	3	2	2	1	2	3	3	2	2	1	2	2	1
1096	1	0	1	0	0	2	5	2	3	2	3	4	3	1	2	1	1	3	2	1	2	1	2	2	1
1097	1	0	1	0	0	2	3	2	3	1	3	2	3	1	2	1	2	2	2	1	2	4	2	2	1
1098	1	0	1	0	0	2	4	1	4	2	3	3	3	1	1	3	1	3	3	1	2	1	1	1	1
1099	1	0	1	0	0	2	4	1	5	2	3	4	2	2	2	3	2	3	2	3	2	2	1	2	3
1100	1	0	1	0	0	2	1	1	2	1	3	2	3	2	1	1	2	3	3	1	2	4	2	2	1
1101	1	1	1	0	1	2	4	2	1	2	3	4	3	2	4	3	2	3	3	4	4	1	1	1	4
1102	1	0	1	1	0	2	1	2	2	1	2	1	3	1	2	1	2	3	2	2	2	1	2	2	3
1103	1	1	1	0	1	2	3	1	5	2	3	2	3	2	2	1	1	3	3	4	4	2	2	2	2
1104	1	0	1	0	1	2	3	1	5	2	3	3	3	1	2	3	1	3	3	2	1	2	2	2	4
1105	1	0	1	0	0	2	1	2	4	1	2	1	3	2	3	1	1	3	3	2	4	1	2	2	4
1106	1	0	1	0	0	2	3	2	1	1	3	3	3	1	1	1	1	3	3	1	1	1	2	2	1
1107	1	1	1	1	0	2	1	2	5	1	3	2	3	2	2	1	2	3	3	4	3	1	1	4	3
1108	1	1	1	1	0	2	4	2	2	1	2	3	3	1	4	1	2	2	3	2	4	1	1	1	1
1109	1	0	1	0	1	2	1	1	1	1	3	1	3	2	1	3	2	3	3	4	1	4	3	1	1
1110	1	0	1	0	0	2	5	1	4	3	2	4	2	2	1	1	2	3	2	2	2	1	2	2	3
1111	1	0	1	1	0	2	5	2	1	3	3	4	3	1	4	3	1	3	3	1	2	1	4	1	3
1112	1	0	1	1	0	2	3	2	3	2	3	3	3	1	3	1	1	2	2	2	2	1	2	2	1
1113	1	1	1	0	1	2	5	2	1	1	3	1	3	2	2	3	1	3	3	2	3	1	1	1	1
1114	1	0	1	0	0	2	5	2	6	2	2	4	2	3	1	3	2	3	2	2	2	1	2	1	3
1115	1	0	1	0	0	2	1	1	2	1	3	2	3	3	2	3	2	3	3	2	2	1	2	2	3
1116	1	0	1	0	0	2	3	2	1	1	2	2	2	1	1	3	2	3	2	2	1	1	1	1	3
1117	1	0	1	0	0	2	1	2	1	1	3	2	3	1	2	1	2	2	3	1	1	1	2	2	1
1118	1	1	1	1	0	2	4	2	1	1	3	4	3	2	1	3	2	3	3	4	4	1	2	4	2
1119	1	0	1	0	0	2	1	2	5	1	3	1	3	2	3	2	2	2	3	3	3	1	2	2	4
1120	1	0	1	0	0	2	1	2	1	1	3	2	3	2	2	1	1	3	2	3	3	1	2	2	3
1121	1	0	1	0	0	2	1	2	1	1	3	2	3	1	2	1	2	3	2	1	1	1	2	2	1
1122	1	0	1	0	0	2	4	2	6	2	2	4	3	2	1	1	2	3	3	4	1	1	4	2	1
1123	1	0	1	0	0	2	3	2	2	2	3	2	3	2	1	1	2	3	3	2	1	1	2	2	3
1124	1	0	1	0	0	2	1	2	2	1	3	1	2	2	1	1	2	2	2	1	2	1	4	2	3
1125	1	0	1	1	1	2	1	1	5	1	2	1	3	1	1	4	1	3	3	1	2	2	1	1	4
1126	1	0	1	0	0	2	1	1	4	1	2	1	3	2	3	3	2	3	3	1	2	1	1	1	4
1127	1	0	1	1	1	2	3	2	5	2	3	3	3	2	2	1	2	3	3	3	2	1	2	2	1
1128	1	0	1	0	0	1	1	2	1	1	2	1	2	2	4	1	2	3	2	2	1	1	2	2	4
1129	1	1	1	0	1	2	1	2	1	2	3	2	3	2	3	4	1	2	3	4	4	1	1	2	1
1130	1	0	1	0	0	2	4	2	6	2	3	3	3	1	1	4	2	3	3	1	1	1	4	4	4
1131	1	0	1	0	1	2	1	1	5	1	2	2	2	1	2	3	2	2	3	2	1	2	4	4	4
1132	1	0	1	0	0	2	1	1	5	1	1	2	3	2	1	1	2	3	2	2	1	1	2	2	4
1133	1	1	1	1	0	2	5	1	5	3	2	4	3	2	1	4	1	3	3	4	4	1	1	2	3
1134	1	0	1	0	0	1	1	1	1	1	2	1	3	2	1	1	1	3	3	4	1	2	1	1	3
1135	1	0	1	0	0	2	3	2	3	2	3	2	2	1	2	3	1	2	2	4	1	1	2	2	1
1136	1	0	1	0	1	2	1	2	6	1	3	2	2	1	1	3	1	2	2	2	2	1	2	1	3
1137	1	0	1	0	0	2	5	1	6	2	2	4	3	3	3	3	1	3	3	4	2	1	1	1	4
1138	1	0	1	0	0	2	1	1	5	1	2	1	3	1	2	3	2	2	3	4	1	2	2	2	4
1139	1	0	1	0	0	2	4	2	6	2	3	4	2	1	2	1	1	3	3	4	1	1	2	2	1
1140	1	0	1	0	0	2	5	2	6	2	2	4	2	2	1	1	2	2	3	1	4	1	2	2	4
1141	1	1	1	0	0	2	1	2	1	1	3	1	2	3	1	1	2	2	2	3	4	1	1	2	4
1142	1	0	1	0	0	2	4	2	6	1	3	4	2	2	2	1	1	2	3	1	1	1	2	1	1
1143	1	0	1	0	0	2	1	1	1	1	2	1	1	1	1	1	1	3	2	3	1	2	2	2	4
1144	1	0	1	0	0	2	1	1	1	1	1	2	2	1	2	1	2	2	2	1	1	1	2	1	3
1145	1	0	1	1	0	2	1	2	1	1	3	1	3	2	1	3	1	3	3	1	1	1	1	1	3
1146	1	0	1	0	0	2	3	2	6	2	3	3	3	3	1	4	2	3	2	4	3	1	2	2	3
1147	1	0	1	0	0	2	1	2	1	1	2	1	3	3	1	1	1	2	3	4	3	2	2	3	3
1148	1	0	1	0	1	2	1	2	2	1	2	1	3	1	2	1	1	3	3	1	3	1	2	2	4
1149	1	0	1	0	0	2	4	2	2	2	3	3	3	2	2	1	2	3	3	4	1	1	1	1	1
1150	1	0	1	0	0	2	1	2	5	1	2	1	3	3	2	3	2	3	3	3	2	1	2	1	1
1151	1	0	1	0	0	2	1	2	1	1	3	1	3	2	1	1	1	3	3	3	2	1	2	1	1
1152	1	0	1	0	0	2	3	2	1	2	3	3	2	1	1	1	1	1	3	1	2	4	1	1	4
1153	1	0	1	0	1	2	1	2	4	1	3	2	2	2	1	3	1	1	3	1	2	1	1	1	1
1154	1	0	1	0	0	2	3	1	4	2	3	4	3	2	2	3	2	3	2	1	2	2	2	2	1
1155	1	0	1	0	0	2	1	2	3	1	3	2	3	1	2	1	2	2	3	2	1	1	2	2	4
1156	1	0	1	0	0	2	1	2	3	1	2	1	2	2	2	4	2	3	2	1	1	1	2	2	4
1157	1	1	1	0	0	2	1	2	1	1	3	1	3	1	3	1	2	3	2	2	4	1	4	2	1
1158	1	0	1	0	0	1	1	1	5	1	3	1	2	1	1	3	1	3	2	4	1	1	2	1	4
1159	1	0	1	1	0	2	3	2	3	2	3	3	3	1	2	1	1	3	3	4	1	1	1	1	3
1160	1	0	1	1	1	2	1	2	3	1	2	1	3	2	2	1	2	2	2	1	1	1	2	1	1
1161	1	0	1	0	0	2	1	2	1	1	3	1	3	1	2	1	2	3	3	4	1	1	2	2	1
1162	1	0	1	0	0	2	1	2	1	1	3	1	3	2	1	2	1	3	3	2	1	1	2	1	3
1163	1	0	1	0	0	2	1	2	1	1	3	2	2	1	1	3	2	3	3	2	1	1	2	2	1
1164	1	0	1	1	0	2	1	2	2	1	3	1	3	2	1	1	2	2	3	1	1	1	2	2	1
1165	1	0	1	1	0	2	3	1	1	2	3	2	3	1	1	1	2	3	2	4	1	2	2	1	3
1166	1	0	1	0	0	2	1	2	6	1	3	2	2	3	2	2	2	2	3	2	2	1	2	2	4
1167	1	0	1	0	0	2	1	1	1	1	3	2	2	1	2	1	2	2	2	2	2	3	1	1	3
1168	1	0	1	0	1	2	1	2	6	1	2	1	1	2	1	4	2	3	3	1	2	1	2	1	4
1169	1	0	1	0	0	2	1	2	2	1	3	1	3	2	1	4	2	3	2	1	2	3	2	1	4
1170	1	0	1	0	0	2	1	2	6	1	3	2	3	3	3	1	2	3	2	4	2	1	3	2	3
1171	1	0	1	0	0	2	3	2	1	1	3	2	2	2	2	1	2	2	2	3	2	1	2	2	3
1172	1	0	1	0	0	2	1	1	5	1	3	2	2	2	2	1	1	3	3	2	1	2	2	2	3
1173	1	0	1	1	0	2	3	1	6	1	3	2	2	3	1	1	1	3	3	4	1	1	1	2	4
1174	1	1	1	0	0	2	5	2	6	3	3	4	3	1	4	1	2	3	3	4	2	4	1	2	3
1175	1	0	1	0	0	2	1	2	5	1	2	1	2	3	1	3	2	3	3	2	1	1	2	1	4
1176	1	0	1	1	1	2	5	2	2	3	3	4	2	1	1	1	1	2	3	3	1	1	2	2	3
1177	1	0	1	0	0	2	1	2	1	1	2	1	3	2	2	1	2	2	2	1	1	3	1	2	1
1178	1	0	1	1	1	2	1	1	3	1	3	2	3	1	1	1	1	3	3	2	3	2	3	2	4
1179	1	0	1	0	1	2	5	1	5	2	2	4	2	2	1	3	1	3	3	2	3	1	2	2	4
1180	1	0	1	0	0	2	3	1	4	1	2	2	3	2	2	3	2	2	3	1	2	2	1	1	1
1181	1	0	1	0	0	2	1	2	4	1	2	1	3	2	2	1	2	3	2	2	2	1	2	2	4
1182	1	0	1	0	0	2	1	1	5	1	2	1	3	2	2	1	1	2	3	2	2	1	1	1	3
1183	1	0	1	0	1	2	1	2	1	1	3	1	3	2	2	1	2	3	3	3	2	4	2	1	3
1184	1	0	1	1	1	2	3	2	2	2	3	2	2	1	1	1	1	2	2	1	2	1	2	2	3
1185	1	0	1	0	0	2	1	2	1	1	2	1	2	2	1	1	1	2	2	3	1	1	2	1	1
1186	1	0	1	1	0	2	1	2	1	1	2	1	3	3	1	1	1	3	3	3	1	3	2	2	1
1187	1	0	1	0	0	2	1	1	1	1	3	2	2	2	1	1	1	3	3	2	1	1	2	2	4
1188	1	0	1	0	0	2	1	1	3	1	3	2	3	2	1	3	2	2	2	4	1	1	2	2	4
1189	1	0	1	0	0	2	1	2	5	1	2	3	3	2	3	3	1	2	3	2	1	1	1	1	4
1190	1	0	1	0	0	2	1	2	1	1	2	1	3	3	2	1	2	2	3	2	1	1	2	2	3
1191	1	0	1	0	0	2	1	2	6	1	3	2	2	1	2	1	2	2	2	3	1	1	2	1	3
1192	1	0	1	0	0	2	1	2	5	1	2	2	3	1	1	1	2	2	3	2	3	1	4	3	4
1193	1	0	1	0	0	2	4	2	1	2	3	3	3	2	2	1	1	3	3	1	3	4	2	2	3
1194	1	0	1	0	1	2	4	2	1	2	3	3	3	2	4	1	2	3	3	1	3	1	2	2	3
1195	1	0	1	0	0	2	1	1	1	1	2	1	2	1	1	1	2	3	3	2	1	1	2	2	4
1196	1	0	1	0	0	2	1	2	4	1	2	1	2	2	2	4	1	1	3	1	1	1	1	1	1
1197	1	1	1	0	1	2	1	2	2	1	3	2	3	1	4	1	2	3	2	4	4	1	1	4	3
1198	1	0	1	1	0	2	5	2	3	2	3	4	3	2	3	1	1	3	3	2	2	1	3	2	3
1199	1	0	1	0	0	2	3	2	1	1	3	3	3	2	1	3	1	2	3	1	2	1	1	1	3
1200	1	0	1	1	0	2	3	1	5	1	3	3	3	1	1	3	1	3	3	4	2	2	1	1	1
1201	1	0	1	1	0	2	5	1	5	3	3	4	3	2	4	3	2	3	3	1	2	2	2	2	3
1202	1	0	1	0	0	2	1	2	4	1	2	1	3	2	1	1	1	3	3	1	1	1	3	3	1
1203	1	1	1	1	0	2	5	2	6	2	3	4	3	1	2	4	2	3	1	1	2	1	2	1	1
1204	1	0	1	0	0	2	3	2	5	2	3	2	3	2	4	1	2	3	3	4	1	1	3	1	1
1205	1	0	1	1	1	2	5	2	2	2	3	4	3	2	1	1	2	3	3	2	1	1	3	2	4
1206	1	1	1	1	0	2	1	2	1	1	2	1	3	3	1	1	1	3	3	2	1	1	1	1	1
1207	1	0	1	0	0	2	1	2	4	1	3	2	3	2	2	1	1	3	3	1	1	1	1	1	1
1208	1	0	1	0	0	2	4	1	6	2	3	3	3	1	2	3	2	3	3	1	1	4	2	2	3
1209	1	0	1	0	0	2	1	2	4	1	3	2	3	2	2	1	2	2	3	1	1	1	2	2	1
1210	1	0	1	0	0	2	1	2	2	1	2	1	3	2	2	1	2	2	3	1	1	1	2	1	3
1211	1	1	1	0	1	2	3	1	3	1	3	3	2	2	1	1	2	3	2	4	1	1	2	1	3
1212	1	0	1	0	0	2	4	2	3	2	3	4	3	1	2	1	1	3	3	4	1	1	2	1	3
1213	1	0	1	0	0	2	1	2	1	1	3	2	2	1	2	1	1	2	3	1	1	1	2	2	1
1214	1	0	1	0	0	2	1	2	4	1	2	1	3	2	2	1	1	3	3	3	1	1	2	2	1
1215	1	1	1	0	0	2	4	2	6	2	3	4	2	1	2	4	2	2	3	4	4	1	1	2	1
1216	1	0	1	0	0	2	1	2	4	1	3	2	2	1	4	1	2	3	3	1	1	1	1	1	1
1217	1	0	1	1	0	2	1	2	4	1	3	1	2	1	2	1	2	3	3	2	1	1	2	2	3
1218	1	0	1	0	0	2	4	2	2	2	3	3	2	2	2	1	1	2	2	2	1	3	2	1	3
1219	1	1	1	1	0	2	1	2	5	1	2	1	3	3	1	3	1	3	3	3	4	1	1	2	1
1220	1	0	1	1	0	2	1	2	2	1	3	1	2	2	1	1	2	3	2	2	1	1	2	2	2
1221	1	0	1	0	0	2	5	2	6	2	2	4	2	1	1	1	1	3	3	2	2	1	4	2	1
1222	1	0	1	1	0	2	5	2	6	3	3	4	3	2	4	4	1	3	3	4	2	1	2	2	4
1223	1	0	1	0	0	2	5	2	6	3	3	4	3	2	3	1	1	3	3	1	2	1	1	1	3
1224	1	0	1	0	0	2	1	2	3	1	3	2	3	1	1	1	2	3	2	4	2	1	2	2	1
1225	1	0	1	0	0	2	1	1	4	1	2	2	2	1	2	1	1	3	3	1	1	2	3	1	1
1226	1	0	1	0	0	2	4	2	1	3	3	4	3	2	1	1	2	3	3	1	1	1	1	2	3
1227	1	0	1	0	0	2	1	2	5	1	3	1	3	2	3	1	2	3	3	4	1	1	1	1	4
1228	1	0	1	0	0	2	5	2	2	3	3	4	2	2	2	4	1	2	3	4	1	1	3	3	3
1229	1	1	1	1	0	2	5	1	6	2	2	4	2	1	1	3	2	3	3	2	4	2	1	2	1
1230	1	0	1	0	0	2	1	2	5	1	2	1	3	2	3	3	1	2	2	2	1	1	2	1	1
1231	1	0	1	0	0	2	5	2	1	3	3	4	2	2	4	1	2	2	3	1	1	1	2	1	3
1232	1	0	1	0	0	2	1	2	1	1	3	2	3	1	1	1	2	3	3	4	1	1	4	2	1
1233	1	1	1	0	0	2	1	2	2	1	2	1	3	1	1	1	2	3	2	1	4	1	1	1	4
1234	1	0	1	0	0	2	3	2	1	1	3	3	3	2	4	3	2	3	3	1	1	1	2	2	3
1235	1	0	1	0	0	2	1	2	1	1	2	1	3	2	1	1	2	3	3	1	1	1	4	2	1
1236	1	0	1	0	0	2	1	2	1	1	3	2	3	2	1	2	1	3	3	1	2	1	1	1	3
1237	1	0	1	1	0	2	1	2	2	1	3	1	2	1	2	2	1	2	2	1	2	1	2	2	1
1238	1	0	1	1	0	2	1	2	1	1	3	2	3	2	2	1	2	3	3	1	2	1	2	1	3
1239	1	0	1	0	0	2	3	1	5	1	2	2	2	1	2	1	2	3	2	1	2	1	2	2	4
1240	1	0	1	0	0	1	1	2	6	1	2	1	3	2	2	1	2	3	3	2	1	1	1	1	4
1241	1	0	1	0	0	2	3	2	2	2	3	2	2	1	4	1	1	2	2	1	1	1	2	1	3
1242	1	0	1	0	0	2	4	2	2	3	3	4	3	1	1	2	2	2	3	3	1	1	4	4	4
1243	1	0	1	0	0	2	1	2	1	1	3	2	3	2	2	1	1	3	2	1	1	1	1	1	1
1244	1	0	1	1	1	1	3	2	1	1	3	2	2	2	1	3	2	2	2	2	1	1	2	1	1
1245	1	0	1	0	0	2	3	2	6	2	3	2	2	1	2	3	1	2	2	4	1	1	2	2	4
1246	1	0	1	0	0	2	1	1	3	1	2	2	2	1	1	1	2	3	2	1	1	1	2	1	1
1247	1	0	1	0	0	2	3	2	1	2	3	3	2	2	1	3	2	3	3	2	1	1	1	1	1
1248	1	0	1	1	1	2	5	1	6	2	1	4	3	1	1	1	1	3	3	1	1	1	2	2	1
1249	1	0	1	0	0	2	3	2	2	1	2	2	3	3	2	1	2	3	3	1	1	1	2	2	3
1250	1	0	1	0	0	2	4	2	6	2	3	3	2	1	1	1	2	3	3	1	1	1	2	2	3
1251	1	0	1	0	0	2	3	2	1	2	3	2	2	2	2	2	1	3	3	2	2	1	1	1	1
1252	1	0	1	1	1	2	1	2	1	1	3	2	1	2	1	2	1	3	2	1	2	1	1	2	4
1253	1	0	1	0	0	2	4	2	2	2	3	3	3	3	2	2	2	3	3	4	2	1	2	1	3
1254	1	0	1	0	1	2	3	2	1	1	3	2	3	1	1	2	2	2	2	1	2	1	1	1	3
1255	1	0	1	0	0	2	3	2	1	2	3	3	2	1	1	1	1	2	3	4	2	1	2	1	4
1256	1	1	1	0	1	2	3	2	1	1	3	3	3	1	2	2	2	3	2	2	1	1	2	2	1
1257	1	0	1	0	0	2	1	2	4	1	3	2	3	1	4	1	1	3	3	4	2	1	2	4	4
1258	1	0	1	0	0	2	1	2	1	1	3	1	3	2	2	2	1	2	3	2	1	1	1	1	1
1259	1	1	1	0	0	2	5	2	1	1	2	1	3	1	2	1	1	3	3	3	1	4	1	1	3
1260	1	0	1	0	0	2	4	2	6	2	3	4	2	1	2	3	2	3	2	2	1	1	2	1	1
1261	1	0	1	0	0	2	1	2	2	1	2	1	2	1	2	1	1	2	3	2	1	1	2	2	3
1262	1	0	1	1	0	2	3	2	1	1	3	3	3	2	1	2	1	1	3	4	1	1	1	1	1
1263	1	1	1	0	0	2	5	2	3	2	3	4	3	1	2	1	1	2	2	3	4	1	1	2	4
1264	1	0	1	1	0	2	3	2	2	2	3	3	3	2	1	2	2	2	2	1	1	1	2	3	1
1265	1	1	1	1	1	2	3	1	4	2	3	3	3	1	1	3	1	2	2	1	4	3	2	1	3
1266	1	0	1	0	1	2	1	2	6	1	2	1	3	3	3	1	2	2	3	2	1	1	2	1	1
1267	1	0	1	0	0	2	1	2	6	1	2	2	2	1	4	3	2	3	3	4	1	1	1	1	4
1268	1	1	1	0	0	2	1	1	6	1	2	1	2	2	1	3	2	2	1	2	1	1	3	2	2
1269	1	0	1	0	0	2	5	2	2	1	3	4	3	1	2	1	2	3	3	1	4	1	1	1	3
1270	1	0	1	0	0	2	1	2	1	1	2	1	2	2	2	1	2	3	2	1	1	3	4	1	4
1271	1	1	1	0	0	2	1	2	2	1	3	2	2	1	2	4	2	2	2	1	4	3	4	1	3
1272	1	0	1	0	0	2	1	2	1	1	3	1	3	2	1	2	2	3	3	4	1	1	2	2	1
1273	1	0	1	0	0	2	1	2	6	1	2	2	2	2	1	2	2	3	3	4	3	1	2	2	1
1274	1	0	1	0	0	2	3	2	6	1	3	3	2	2	1	1	1	3	3	4	1	1	4	2	3
1275	1	0	1	0	1	2	5	2	1	2	2	4	3	1	2	2	2	3	3	4	1	1	1	1	4
1276	1	0	1	0	0	2	1	2	6	1	3	2	3	2	1	1	1	3	3	4	1	1	2	2	3
1277	1	0	1	0	0	2	4	2	1	2	3	4	2	2	1	3	2	2	3	2	1	1	2	1	1
1278	1	0	1	1	1	2	1	2	1	1	2	1	2	1	2	1	1	2	2	1	1	1	2	1	1
1279	1	0	1	1	1	2	4	2	2	2	3	4	3	2	4	1	2	2	3	3	1	1	2	2	3
1280	1	0	1	0	0	2	4	2	6	2	3	4	2	1	1	1	2	3	3	4	2	1	2	1	3
1281	1	0	1	1	1	2	4	2	1	1	3	3	1	1	1	2	1	3	3	3	2	1	2	2	3
1282	1	0	1	0	1	2	4	2	6	2	3	3	3	2	1	1	2	1	3	4	2	1	3	4	4
1283	1	1	1	0	1	2	5	2	5	3	3	4	3	2	2	1	1	3	3	4	4	1	1	1	4
1284	1	0	1	0	0	2	3	1	2	1	3	2	2	1	1	3	2	2	3	2	2	1	2	2	3
1285	1	0	1	1	1	2	3	2	6	2	3	2	3	2	1	1	2	2	3	4	2	1	2	2	4
1286	1	0	1	0	0	2	5	2	6	2	2	4	3	1	4	2	2	3	2	3	2	1	2	2	1
1287	1	0	1	0	1	2	5	2	1	2	3	4	3	1	1	1	2	3	3	1	1	1	2	2	1
1288	1	0	1	0	0	2	4	2	6	2	3	4	3	2	1	1	2	3	2	4	1	1	2	1	1
1289	1	0	1	0	0	1	1	2	5	1	3	1	2	1	2	2	2	2	2	2	1	1	1	1	4
1290	1	0	1	0	0	2	1	2	2	1	3	2	3	2	3	1	2	2	2	2	1	1	3	2	4
1291	1	1	1	0	0	2	5	2	2	3	3	4	3	2	1	1	1	3	2	4	4	1	1	1	3
1292	1	0	1	0	0	2	3	2	5	1	3	3	3	2	1	2	2	3	3	1	1	1	2	1	1
1293	1	1	1	0	1	2	1	2	2	1	3	1	3	1	1	1	1	3	2	1	1	1	1	2	1
1294	1	1	1	1	0	2	5	2	2	3	3	4	3	2	1	1	1	3	3	4	1	1	1	1	3
1295	1	0	1	0	0	2	5	2	6	2	3	4	3	1	1	1	2	3	3	3	3	1	2	2	4
1296	1	0	1	0	0	2	4	2	6	2	3	4	3	2	1	1	1	3	3	3	1	1	2	1	1
1297	1	0	1	0	0	2	1	2	4	1	3	1	3	2	1	2	2	3	3	1	1	1	4	4	3
1298	1	0	1	1	1	2	5	2	6	3	3	4	2	2	3	1	2	3	2	4	2	1	2	2	1
1299	1	0	1	0	0	2	3	2	4	2	3	2	2	1	2	2	2	2	2	2	2	1	2	2	1
1300	1	1	1	0	1	2	1	2	4	1	2	1	3	1	3	1	2	3	3	4	4	1	2	2	3
1301	1	0	1	0	1	2	1	2	6	1	3	1	3	2	1	1	2	1	3	4	2	1	1	1	4
1302	1	0	1	0	0	2	1	2	3	1	3	1	2	1	2	1	2	3	1	3	2	1	1	1	4
1303	1	0	1	0	0	2	3	1	2	1	3	2	3	2	2	1	2	2	3	2	1	1	2	1	1
1304	1	0	1	0	0	2	3	1	1	1	3	3	3	2	1	1	2	2	3	2	4	1	1	1	4
1305	1	0	1	0	0	2	1	2	1	1	3	3	3	1	1	3	2	2	3	1	1	1	2	1	4
1306	1	0	1	0	0	2	5	2	1	3	3	4	3	2	2	1	1	3	3	2	1	1	2	2	3
1307	1	0	1	0	0	2	3	2	3	2	3	2	2	2	2	1	2	2	2	2	4	1	2	2	1
1308	1	0	1	0	0	2	1	2	4	1	3	1	3	2	2	2	2	3	3	1	1	1	3	3	1
1309	1	0	1	0	0	2	1	2	1	1	3	2	2	1	2	1	2	3	3	3	1	1	1	1	3
1310	1	0	1	0	0	2	3	1	6	1	2	2	2	2	1	1	2	1	2	3	1	1	1	1	1
1311	1	0	1	0	0	2	1	2	5	1	3	1	3	1	2	2	1	3	3	2	1	1	2	1	4
1312	1	0	1	0	0	2	1	1	6	1	3	1	3	2	4	4	2	1	2	4	2	1	2	2	4
1313	1	0	1	0	0	2	3	1	1	2	3	2	1	1	2	2	2	3	2	3	2	1	2	2	3
1314	1	0	1	1	0	2	4	2	2	2	3	3	3	2	1	1	2	1	2	2	2	1	1	1	1
1315	1	0	1	0	0	2	1	2	1	1	2	1	2	2	2	1	2	3	2	1	2	1	2	1	4
1316	1	0	1	1	1	2	5	2	1	3	3	4	3	1	2	1	2	2	3	1	2	1	2	2	1
1317	1	0	1	0	0	2	1	2	6	1	3	2	3	3	4	3	1	3	3	4	2	1	2	1	1
1318	1	1	1	0	1	2	5	2	2	3	3	4	3	2	1	1	2	2	2	4	4	1	4	2	1
1319	1	0	1	0	0	2	1	1	2	1	3	2	2	2	2	3	2	2	2	1	3	1	2	2	3
1320	1	0	1	0	0	2	3	2	1	1	3	3	3	1	2	1	2	2	3	2	3	1	2	2	1
1321	1	1	1	1	1	2	3	1	5	2	3	3	3	1	1	3	1	3	3	4	1	2	4	3	3
1322	1	0	1	0	0	2	3	2	1	2	3	2	2	1	1	1	2	2	3	2	1	1	2	2	1
1323	1	0	1	0	1	2	3	2	4	2	3	3	3	2	1	3	1	2	3	1	1	1	2	2	4
1324	1	1	1	0	1	2	3	1	6	1	3	3	3	2	1	3	2	3	3	2	4	1	4	4	1
1325	1	0	1	0	0	2	5	2	6	3	3	4	2	1	4	4	2	3	2	2	1	1	2	3	1
1326	1	0	1	0	0	2	4	1	6	1	3	3	2	1	2	1	1	3	2	4	1	1	3	2	4
1327	1	0	1	1	1	2	1	2	1	1	3	1	3	2	1	2	2	2	3	4	1	1	1	1	1
1328	1	0	1	0	1	2	1	2	1	1	2	1	1	2	1	1	2	3	3	1	1	1	1	1	1
1329	1	0	1	0	0	2	1	2	3	1	2	1	2	1	1	3	2	3	3	1	1	1	1	1	1
1330	1	0	1	0	0	2	3	2	3	2	3	2	3	1	2	1	2	3	3	1	4	1	1	2	4
1331	1	0	1	1	0	2	1	2	2	1	3	1	2	2	1	4	1	3	2	1	1	1	2	1	4
1332	1	0	1	0	0	1	4	2	1	2	3	3	3	2	1	3	2	3	3	1	1	1	1	1	4
1333	1	0	1	0	0	2	1	1	4	1	3	1	3	2	1	1	1	3	3	1	4	2	2	1	1
1334	1	0	1	0	1	2	1	2	2	1	2	1	2	2	3	3	2	3	2	1	4	1	1	2	4
1335	1	0	1	0	0	2	3	2	4	1	3	2	2	1	1	3	1	3	1	1	1	1	2	2	1
1336	1	0	1	1	1	2	1	2	1	1	2	1	3	2	1	1	2	3	3	1	2	1	2	2	4
1337	1	0	1	1	0	2	3	2	6	1	2	2	2	1	4	3	1	3	3	4	2	1	2	2	4
1338	1	0	1	0	0	2	1	2	4	1	3	1	2	2	1	1	2	2	3	1	2	1	2	1	1
1339	1	0	1	1	0	2	4	2	6	2	3	3	2	3	4	3	1	2	3	4	3	1	1	1	1
1340	1	0	1	0	0	2	3	2	1	3	3	3	3	2	1	1	2	2	3	1	3	1	1	1	4
1341	1	0	1	0	1	2	4	2	5	1	3	3	2	2	2	1	1	2	3	3	3	1	2	2	3
1342	1	0	1	1	0	2	3	2	6	2	3	3	3	2	1	3	2	3	3	2	1	1	2	2	3
1343	1	1	1	1	0	2	3	2	4	2	3	2	3	1	4	3	2	3	2	4	4	1	1	2	3
1344	1	0	1	0	0	2	1	2	4	1	2	1	2	2	1	3	2	3	2	4	1	1	2	2	4
1345	1	0	1	0	0	2	1	2	3	1	2	2	1	1	1	1	1	3	1	1	1	1	1	1	3
1346	1	0	1	0	0	2	1	2	5	1	3	1	3	2	2	1	2	3	3	2	1	1	2	1	1
1347	1	0	1	0	0	2	3	2	4	1	3	3	3	1	1	1	1	3	3	1	1	1	2	1	4
1348	1	1	1	0	1	2	3	2	6	1	2	3	2	1	1	3	1	3	1	4	1	1	1	1	1
1349	1	0	1	0	0	2	4	2	1	2	3	3	3	2	1	2	2	2	3	1	1	1	2	1	4
1350	1	0	1	1	0	2	1	2	6	1	2	1	3	2	2	3	1	3	3	1	1	1	1	2	3
1351	1	0	1	0	0	2	1	2	4	1	3	1	3	1	1	1	2	2	3	2	1	1	2	2	1
1352	1	0	1	0	0	2	1	2	4	1	3	1	3	2	1	1	2	3	3	1	2	1	2	2	4
1353	1	0	1	0	0	2	1	1	6	1	3	1	3	1	1	1	2	3	3	1	2	1	2	2	3
1354	1	1	1	0	1	2	1	2	5	1	2	1	3	1	1	3	2	2	2	3	4	1	2	2	3
1355	1	0	1	1	0	2	5	2	6	3	3	4	2	2	4	4	2	2	2	3	2	4	2	2	3
1356	1	0	1	0	0	2	5	2	1	2	3	4	3	1	2	1	2	3	3	4	2	1	2	1	3
1357	1	0	1	0	0	2	4	2	2	1	3	4	2	1	1	3	2	1	3	1	2	1	2	1	4
1358	1	0	1	0	0	2	3	2	6	1	3	3	3	2	1	3	2	3	3	4	1	1	1	1	1
1359	1	0	1	0	0	2	1	2	6	1	2	1	2	3	1	1	2	3	2	1	3	1	2	2	4
1360	1	1	1	0	0	2	5	2	6	3	3	4	3	1	1	1	2	3	3	4	1	1	3	3	4
1361	1	0	1	1	0	2	1	2	5	1	3	1	3	2	1	3	1	3	2	1	3	1	2	2	3
1362	1	1	1	1	1	2	5	2	1	2	3	4	3	2	1	1	1	3	3	1	4	1	1	2	2
1363	1	0	1	0	0	2	1	2	1	1	3	1	3	1	1	1	2	3	2	1	1	1	2	2	4
1364	1	0	1	0	0	2	5	2	6	2	2	4	2	1	1	3	2	3	1	1	1	1	2	2	4
1365	1	0	1	1	0	2	1	2	5	1	3	2	3	1	2	1	2	3	3	1	4	1	1	1	1
1366	1	0	1	0	1	2	4	2	4	2	3	4	3	1	1	1	2	3	3	2	1	1	2	2	3
1367	1	0	1	0	0	2	1	1	2	1	2	1	3	1	2	3	2	3	3	4	1	1	2	1	4
1368	1	0	1	0	0	2	4	2	6	2	3	3	3	1	1	3	1	3	3	2	1	1	2	2	4
1369	1	0	1	1	0	2	1	2	6	1	3	1	2	1	2	3	2	3	2	4	4	1	3	3	4
1370	1	0	1	0	1	2	1	2	6	1	3	2	2	2	3	3	2	2	2	2	1	1	2	2	1
1371	1	0	0	0	0	1	3	2	6	1	2	3	2	1	2	1	1	1	1	4	1	1	2	2	1
1372	1	0	1	1	0	2	1	2	6	1	2	1	2	3	3	3	1	3	3	1	1	1	2	2	1
1373	1	0	1	0	0	2	5	2	2	2	3	4	3	1	2	2	1	2	3	1	2	1	2	2	3
1374	1	0	1	0	0	2	3	2	6	1	3	2	3	1	1	1	1	2	3	4	2	1	2	2	3
1375	1	0	1	0	1	2	1	2	2	1	3	2	3	2	1	1	2	3	3	1	2	1	1	1	1
1376	1	0	1	0	0	2	3	2	2	2	3	2	2	1	1	1	1	1	1	1	4	1	1	1	3
1377	1	0	1	0	0	2	3	2	6	2	3	3	3	3	1	2	2	3	2	4	1	1	2	2	4
1378	1	0	1	0	0	2	1	2	2	1	2	1	1	1	3	1	1	3	3	1	1	1	2	2	1
1379	1	0	1	0	0	2	3	2	5	1	3	3	3	1	2	3	2	3	2	1	1	1	4	4	4
1380	1	0	1	1	0	2	3	2	5	1	2	3	3	2	2	1	2	3	3	1	1	1	2	1	4
1381	1	0	1	0	0	2	3	2	6	1	3	2	2	1	1	1	2	3	3	1	1	4	3	4	1
1382	1	0	1	0	0	2	3	2	5	1	3	3	3	1	4	1	2	3	3	4	4	1	2	2	3
1383	1	0	1	0	0	2	1	2	6	1	2	1	3	1	3	3	2	3	2	4	1	1	2	2	4
1384	1	0	1	0	0	2	1	2	6	1	3	2	3	2	2	3	2	3	3	2	1	1	2	1	3
1385	1	0	1	0	0	1	1	2	6	1	2	1	3	2	2	3	2	2	3	1	4	1	1	2	4
1386	1	0	1	0	0	2	1	2	5	1	2	1	3	2	4	3	1	3	3	3	2	1	2	2	4
1387	1	0	1	0	1	2	1	2	5	1	3	2	3	1	1	3	2	3	3	1	2	1	2	2	1
1388	1	0	1	1	0	2	4	2	6	2	2	3	3	1	1	1	2	2	2	1	2	1	2	2	3
1389	1	0	1	0	0	2	1	2	6	1	3	1	3	1	2	1	2	2	3	2	2	1	2	2	1
1390	1	0	1	1	1	2	1	2	6	1	3	1	3	2	1	1	2	3	3	2	2	1	4	4	4
1391	1	1	1	0	1	2	5	2	6	2	2	4	2	2	1	1	2	3	3	4	4	1	4	3	3
1392	1	0	1	0	1	2	3	2	6	1	3	2	3	3	3	3	1	2	2	3	1	1	2	2	4
1393	1	0	1	0	0	2	3	2	5	2	3	3	2	1	1	3	1	2	3	3	1	1	2	1	1
1394	1	0	1	0	0	2	5	1	1	3	3	4	3	2	1	4	2	3	3	2	1	1	1	1	4
1395	1	0	1	0	0	2	1	2	6	1	3	2	3	1	4	4	2	3	3	2	1	1	2	2	4
1396	1	0	1	0	0	2	3	2	6	1	2	3	1	1	1	3	2	1	1	1	3	1	2	1	4
1397	1	1	1	0	0	2	1	2	6	2	3	2	2	1	1	2	1	3	1	4	2	1	2	2	3
1398	1	1	1	1	1	2	3	2	5	1	3	2	3	2	4	1	2	3	3	1	4	1	1	2	3
1399	1	0	1	0	0	2	1	2	6	1	2	1	2	3	1	3	2	2	3	4	2	1	2	1	4
1400	1	0	1	0	0	2	5	2	6	2	2	4	2	1	1	1	2	2	2	2	2	1	2	1	4
1401	1	1	1	1	0	2	1	2	1	1	2	1	2	1	2	1	2	3	2	3	4	1	1	1	4
1402	1	0	1	0	0	2	3	2	3	1	3	3	2	1	3	3	1	2	2	1	1	1	2	1	1
1403	1	0	1	0	0	2	5	2	6	2	3	4	3	3	1	3	2	3	3	4	1	1	2	2	4
1404	1	0	1	0	0	2	5	2	6	2	1	4	3	2	1	3	2	2	3	3	1	1	2	2	3
1405	1	0	1	0	0	2	5	2	6	2	3	4	3	1	1	1	1	2	3	4	1	1	4	4	4
1406	1	0	1	1	1	2	1	2	6	1	2	1	2	1	1	1	1	2	3	2	4	1	2	2	4
1407	1	0	1	0	0	2	4	2	6	2	3	3	3	2	4	3	1	2	2	4	1	1	2	2	3
1408	1	0	1	0	0	2	3	2	6	1	3	3	2	2	4	1	2	2	1	1	1	1	2	2	3
1409	1	0	1	1	0	2	5	2	6	2	3	4	2	1	1	3	2	2	3	4	4	1	2	1	4
1410	1	0	1	0	0	2	3	2	3	2	3	2	2	2	4	3	1	2	2	3	1	1	2	2	3
1411	1	0	1	1	0	2	4	2	6	2	3	4	3	1	4	3	2	3	2	2	2	1	2	1	3
1412	1	0	1	0	0	2	3	2	6	1	3	3	2	3	4	3	1	2	3	4	2	1	2	2	3
1413	1	0	1	1	0	2	1	1	5	1	2	1	3	1	1	1	1	3	3	1	2	2	1	1	4
1414	1	0	1	0	0	2	5	2	6	3	3	4	2	1	2	1	2	2	2	4	1	1	4	2	4
1415	1	0	1	0	1	2	5	2	6	3	2	4	3	1	1	1	2	2	1	2	1	1	2	2	3
1416	1	0	1	0	0	2	5	2	6	2	2	4	3	2	1	1	2	3	3	3	4	1	2	2	4
1417	1	0	1	0	1	1	1	2	1	1	3	2	3	2	2	1	2	2	2	1	1	1	1	1	4
1418	1	0	1	0	0	2	5	2	6	3	2	4	3	1	1	1	2	2	2	4	1	1	2	2	1
1419	1	0	1	0	0	2	4	2	6	2	2	4	2	2	2	3	2	2	2	1	4	1	2	1	4
1420	1	0	1	1	0	2	1	2	2	1	2	1	1	2	1	1	2	3	3	3	2	1	2	2	4
1421	1	0	1	0	0	2	5	2	6	2	2	4	2	1	2	1	2	3	1	1	2	1	2	2	1
1422	1	0	1	1	1	2	5	2	6	3	2	4	2	2	2	3	2	1	3	1	2	1	1	1	4
1423	1	0	1	0	0	2	1	2	1	1	3	1	2	2	2	1	2	2	2	1	1	1	2	2	3
1424	1	0	1	0	0	2	4	2	6	2	2	4	2	2	2	3	2	2	2	1	1	1	2	1	4
1425	1	0	1	0	0	2	1	2	2	1	3	1	3	2	2	3	2	3	3	1	1	1	2	2	4
1426	1	0	1	1	1	2	4	2	6	2	2	4	3	2	2	1	2	3	3	4	4	1	2	2	1
1427	1	0	1	1	0	2	5	2	6	2	3	4	2	1	2	1	2	3	3	1	1	1	3	4	4
1428	1	1	1	1	1	2	1	2	1	1	2	1	3	2	1	1	1	3	3	3	3	1	1	2	4
1429	1	0	1	0	0	2	1	2	6	1	2	1	2	2	1	1	2	2	3	2	1	1	2	2	1
1430	1	1	1	1	0	2	5	2	6	2	2	4	3	1	1	1	2	3	2	1	4	1	1	2	3
1431	1	1	1	0	0	2	1	2	6	1	2	1	2	1	1	3	2	3	3	4	4	1	1	1	4
1432	1	1	1	1	0	2	1	2	6	1	2	1	3	1	3	1	2	1	1	4	3	1	2	2	2
1433	1	0	1	0	0	2	1	2	6	1	3	1	2	3	2	3	2	2	3	4	1	1	2	2	4
1434	1	0	1	0	0	2	1	2	3	1	2	1	2	1	1	1	2	2	3	2	1	1	2	1	1
1435	1	0	1	0	0	2	1	2	2	1	2	1	3	2	3	3	1	3	2	1	2	1	2	3	4
1436	1	0	1	0	0	2	5	2	6	3	2	4	2	3	2	3	1	3	3	4	2	1	2	2	3
1437	1	0	1	1	0	2	1	2	1	1	2	1	3	1	2	3	1	3	2	1	1	1	1	1	3
1438	1	0	0	0	0	2	1	2	6	1	3	2	3	1	1	1	2	1	1	1	1	1	4	2	4
1439	1	0	1	1	1	2	3	2	6	2	3	2	2	1	2	1	2	3	3	2	1	1	2	2	4
1440	1	1	1	1	0	2	3	2	1	1	3	2	3	2	1	1	2	3	3	1	4	1	4	2	3
1441	1	0	1	0	0	2	5	2	6	2	2	4	3	1	4	3	1	3	1	4	1	1	2	2	3
1442	1	0	1	0	0	2	4	2	6	2	3	4	3	1	4	3	2	2	3	1	1	2	4	4	4
1443	1	0	1	0	0	2	3	1	2	2	3	2	3	1	2	3	2	3	3	3	1	1	2	3	1
1444	1	0	1	0	0	2	1	2	1	1	3	1	2	1	2	2	2	2	3	1	3	1	1	1	1
1445	1	0	1	0	0	2	5	2	6	3	3	4	3	1	1	1	2	3	3	4	3	1	2	2	4
1446	1	0	1	1	1	2	5	2	6	2	2	4	3	1	1	4	2	1	1	4	3	1	2	2	4
1447	1	0	1	0	0	2	3	2	6	2	3	3	3	1	1	1	2	3	3	1	1	1	4	2	1
1448	1	1	1	0	1	2	1	2	1	2	3	2	3	2	1	2	2	3	2	4	4	1	2	1	1
1449	1	0	1	0	0	2	1	2	6	1	2	1	3	2	4	1	2	3	3	4	4	1	4	4	4
1450	1	0	1	0	0	2	3	2	3	1	3	2	3	2	1	1	2	3	3	4	1	1	1	1	1
1451	1	0	1	0	0	2	1	2	2	1	2	1	2	2	2	1	1	2	2	1	1	1	2	2	4
1452	1	0	1	0	0	1	3	2	6	2	3	3	3	3	2	3	2	2	2	4	1	1	1	1	4
1453	1	0	1	1	1	2	3	2	2	2	3	2	1	1	1	3	2	1	1	1	4	1	1	2	3
1454	1	1	1	1	1	2	3	2	6	2	3	3	3	3	4	1	2	1	3	4	3	4	1	2	1
1455	1	0	1	0	0	2	3	2	6	1	2	2	2	3	4	3	2	2	2	4	1	1	2	2	3
1456	1	0	1	0	0	2	1	2	6	1	2	2	3	1	1	1	2	3	2	1	1	1	2	2	3
1457	1	0	1	0	0	1	1	2	5	1	2	1	3	1	1	1	2	3	3	4	1	1	1	1	4
1458	1	0	1	0	0	2	1	2	6	1	3	2	2	2	4	1	2	2	3	2	1	1	2	2	4
1459	1	0	1	0	0	2	1	2	6	1	2	1	2	2	1	1	2	2	2	2	1	1	2	2	4
1460	1	0	1	0	0	2	1	2	1	1	3	1	3	1	2	1	1	3	3	2	4	1	2	2	3
1461	1	0	1	0	0	2	3	2	6	1	3	3	3	1	1	1	2	3	2	4	1	1	1	2	1
1462	1	0	1	0	0	1	1	2	6	1	2	1	3	2	3	1	1	3	3	4	1	1	1	1	4
1463	1	0	1	1	0	2	3	2	5	2	3	3	3	2	1	1	1	3	3	2	1	1	1	1	1
1464	1	0	1	0	0	2	1	2	1	1	3	1	3	2	2	1	2	2	3	1	3	1	1	1	4
1465	1	0	1	0	0	2	5	2	6	3	3	4	2	1	1	1	2	3	3	1	3	4	2	2	1
1466	1	0	1	0	0	2	3	2	2	1	2	2	3	1	2	3	1	3	3	2	3	1	2	1	4
1467	1	0	1	0	0	2	4	2	6	2	3	4	3	1	2	1	2	2	3	4	3	1	4	2	3
1468	1	0	1	0	0	2	3	2	6	1	3	3	2	3	4	1	2	3	3	4	1	1	2	2	1
1469	1	0	1	0	0	2	3	2	3	2	3	4	3	1	2	2	1	3	3	2	1	1	1	2	4
1470	1	0	1	0	0	2	1	2	6	1	3	1	3	2	4	1	1	3	3	2	1	1	1	2	3
1471	1	0	1	0	0	2	1	2	1	1	1	1	3	2	2	1	1	2	2	3	1	1	2	1	1
1472	1	0	1	0	0	2	5	2	1	2	2	4	3	2	1	1	2	2	3	4	1	1	2	1	4
1473	1	0	1	1	1	2	5	2	6	2	2	4	3	1	1	4	1	3	1	4	1	1	2	2	3
1474	1	0	1	0	0	2	4	2	4	1	3	3	3	1	2	2	2	3	3	1	1	1	2	2	4
1475	1	0	1	0	0	2	3	2	2	2	2	3	3	1	1	3	2	3	3	4	1	1	1	1	4
1476	1	0	1	0	1	2	1	2	2	1	3	2	3	2	1	3	1	3	2	2	1	4	2	2	3
1477	1	0	1	0	0	2	1	1	1	1	3	1	3	2	3	1	1	3	3	4	1	1	4	2	4
1478	1	0	1	0	0	2	1	2	2	1	2	1	2	2	2	1	1	3	3	2	1	1	2	2	3
1479	1	0	1	0	1	2	1	2	2	1	2	1	2	2	2	1	1	3	2	2	1	1	2	2	3
1480	1	0	1	1	1	2	3	2	5	2	3	2	3	1	1	1	2	3	2	4	1	1	1	1	3
1481	1	1	1	0	1	2	3	2	5	1	3	1	3	2	1	3	1	3	3	4	3	1	2	2	1
1482	1	1	1	1	0	2	3	2	2	1	3	2	2	1	2	3	2	2	2	4	4	1	1	1	3
1483	1	0	1	0	0	2	1	2	3	1	3	1	3	2	3	1	2	3	3	2	1	1	2	1	3
1484	1	0	1	0	0	2	1	2	1	1	2	1	3	2	1	2	2	3	3	1	1	1	2	2	4
1485	1	0	1	0	0	2	3	2	5	1	3	2	3	1	1	1	2	3	2	4	1	1	2	2	3
1486	1	0	1	0	1	2	5	2	1	2	3	4	3	2	4	1	2	3	3	1	1	1	4	4	4
1487	1	0	1	0	0	2	5	2	6	1	2	4	3	1	2	1	2	3	3	4	1	1	4	4	4
1488	1	0	1	1	0	2	3	2	1	1	2	2	2	2	2	3	2	3	2	2	4	1	2	1	1
1489	1	0	1	0	0	2	1	2	2	1	3	2	3	2	3	3	1	3	2	1	1	3	2	2	1
1490	1	0	1	0	0	2	1	2	4	1	2	1	3	1	1	1	1	2	2	3	3	1	2	2	4
1491	1	0	1	0	0	2	4	1	4	2	3	3	3	2	1	3	2	3	3	1	3	2	2	2	3
1492	1	0	1	0	0	2	3	2	6	1	3	3	2	1	1	3	1	3	3	4	3	1	1	1	4
1493	1	0	1	1	1	2	1	2	6	1	3	1	1	2	1	1	1	1	1	2	1	1	1	1	1
1494	1	0	1	1	0	2	4	2	6	2	3	4	3	1	2	3	2	2	3	4	1	1	4	1	3
1495	1	0	1	0	0	2	1	2	6	1	3	1	3	1	4	1	2	3	2	1	1	1	2	2	3
1496	1	0	1	0	0	2	5	2	1	1	2	4	3	2	1	3	2	3	3	4	1	1	2	2	3
1497	1	0	1	0	0	2	4	2	6	1	3	3	3	2	1	1	2	3	2	2	1	1	2	2	3
1498	1	0	1	0	0	2	1	2	2	1	3	1	3	1	2	1	2	3	3	1	1	1	2	2	3
1499	1	0	1	0	0	2	1	2	3	1	3	1	2	2	1	1	2	1	3	2	1	1	2	2	4
1500	1	0	1	0	0	2	3	2	6	2	3	4	3	2	2	4	1	3	3	1	1	1	1	1	4
1501	1	0	1	0	0	2	1	2	1	1	3	2	3	1	1	3	2	2	3	1	4	1	2	2	4
1502	1	0	1	0	0	2	5	2	6	2	2	4	2	1	1	1	1	2	1	1	1	1	2	4	1
1503	1	0	1	0	1	2	1	2	2	1	2	2	2	1	1	3	1	2	3	2	1	1	1	1	3
1504	1	1	1	0	1	2	3	2	2	1	3	2	3	1	1	2	1	3	1	2	4	1	2	2	1
1505	1	0	1	0	0	2	1	2	3	1	3	1	3	2	2	1	1	3	3	2	1	1	2	2	4
1506	1	1	1	0	0	2	1	2	1	1	3	2	3	2	4	2	1	3	3	1	3	1	1	1	3
1507	1	0	1	0	0	2	1	2	2	1	2	1	2	1	2	1	2	3	2	2	4	1	2	2	1
1508	1	0	1	1	0	2	4	2	2	2	2	3	3	2	4	1	2	3	3	2	1	1	2	2	4
1509	1	0	1	0	0	2	1	2	1	1	2	2	2	1	2	1	2	2	3	1	1	1	4	1	1
1510	1	0	1	0	0	2	1	2	1	1	3	1	3	2	2	1	2	3	3	1	2	1	1	1	4
1511	1	0	1	0	0	2	1	2	1	1	3	1	2	1	4	3	1	2	3	1	2	3	2	1	3
1512	1	0	1	0	0	2	1	2	5	1	2	1	3	2	2	1	1	3	3	4	2	1	1	1	3
1513	1	0	1	0	0	2	1	2	2	1	2	1	3	1	1	3	2	2	3	2	2	1	2	1	3
1514	1	0	1	0	0	2	1	2	1	1	2	1	2	2	1	1	2	3	3	2	2	1	3	2	1
1515	1	1	1	0	0	1	1	2	6	1	2	1	3	3	2	3	1	2	3	3	3	1	1	1	4
1516	1	0	1	0	0	2	1	2	5	1	3	2	3	1	2	1	1	3	3	4	3	1	2	2	1
1517	1	0	1	1	0	2	1	2	2	1	3	2	3	1	2	1	2	3	3	1	3	1	2	2	4
1518	1	1	1	1	0	2	3	2	5	1	3	2	3	2	2	1	1	2	2	3	4	1	3	3	1
1519	1	0	1	1	0	2	5	2	6	2	3	4	3	1	1	4	2	2	3	2	3	1	2	2	4
1520	1	0	1	1	1	2	4	2	6	2	2	3	2	1	3	3	1	2	2	3	1	1	2	4	3
1521	1	1	1	0	0	2	5	2	2	1	3	2	3	1	1	1	1	3	3	4	2	1	1	1	3
1522	1	0	1	0	0	2	5	2	3	3	3	4	3	2	1	1	1	1	3	1	1	1	1	1	3
1523	1	0	1	1	0	2	1	2	2	1	3	1	3	2	1	3	1	2	3	2	1	1	2	2	4
1524	1	0	1	0	0	2	1	2	2	1	2	2	2	2	1	3	1	3	3	4	1	4	1	1	3
1525	1	0	1	0	0	2	4	1	4	1	3	2	3	2	4	3	1	3	3	4	1	1	2	2	4
1526	1	0	1	0	0	2	1	2	5	1	2	1	2	1	1	3	1	2	2	2	4	1	2	2	3
1527	1	1	1	0	0	2	3	2	1	1	3	2	3	1	1	1	1	3	3	2	2	1	1	1	1
1528	1	0	1	0	0	2	5	2	6	3	3	4	3	1	2	1	2	2	3	4	1	1	1	1	4
1529	1	0	1	0	0	2	4	2	6	2	3	3	3	2	1	4	2	3	3	2	1	1	2	1	3
1530	1	0	1	0	0	2	1	2	6	1	2	1	3	2	4	4	2	2	3	4	1	1	4	1	3
1531	1	0	1	0	0	2	1	2	4	1	3	1	3	2	3	3	2	3	3	4	1	1	2	4	4
1532	1	0	1	1	0	2	4	2	2	2	3	4	2	2	2	1	2	1	2	1	1	1	3	4	3
1533	1	0	1	0	0	2	1	2	6	1	2	1	3	1	1	3	1	3	3	2	2	1	2	1	3
1534	1	0	1	0	0	2	1	2	2	1	2	1	2	1	1	1	1	3	3	1	2	1	1	1	4
1535	1	0	1	0	0	2	3	2	2	1	3	2	3	2	2	2	2	2	3	2	2	1	2	2	1
1536	1	0	1	0	0	2	5	2	6	2	3	4	2	1	1	1	2	2	1	3	1	1	4	2	1
1537	1	0	1	0	0	2	1	2	6	1	2	2	1	2	3	1	2	3	3	4	1	1	2	2	1
1538	1	0	1	0	0	2	1	2	6	1	3	1	3	2	2	3	2	3	3	4	1	1	1	1	4
1539	1	0	1	0	0	2	3	2	2	2	3	3	2	1	2	3	2	3	3	2	1	1	1	1	4
1540	1	0	1	0	0	2	1	2	4	1	3	3	1	1	2	1	1	3	1	1	1	1	2	1	2
1541	1	0	1	0	0	2	1	2	6	1	3	1	3	2	3	3	1	3	3	2	1	1	1	1	4
1542	1	0	1	1	0	2	1	2	2	1	2	1	3	1	1	1	1	2	3	1	1	1	2	2	1
1543	1	0	1	0	0	2	3	2	5	1	2	3	3	1	4	3	1	3	3	1	1	1	4	1	3
1544	1	0	1	0	0	2	4	2	6	2	3	3	3	2	1	3	1	2	3	4	1	1	2	2	4
1545	1	0	1	0	0	2	3	2	6	2	1	3	3	1	2	3	2	3	3	2	1	1	2	1	1
1546	1	0	1	0	0	2	3	2	4	1	3	2	3	2	4	4	2	3	3	4	2	1	4	1	1
1547	1	0	1	0	0	2	1	2	6	1	3	2	3	2	2	4	1	3	3	1	2	1	2	2	1
1548	1	0	1	1	1	2	4	1	6	2	3	4	3	2	1	1	1	3	3	1	2	1	2	2	4
1549	1	0	1	0	1	2	5	2	1	2	2	4	3	1	1	1	2	3	3	3	2	1	2	2	4
1550	1	0	1	0	0	2	5	2	6	3	2	4	2	1	1	2	2	2	3	2	1	1	2	2	1
1551	1	0	1	1	0	2	3	2	6	2	2	2	1	1	2	3	2	1	1	1	1	1	1	1	4
1552	1	0	1	0	0	2	5	2	3	2	2	4	3	1	2	1	2	3	3	4	1	1	1	1	4
1553	1	0	1	0	0	2	1	2	5	1	3	2	3	2	1	3	1	3	3	2	1	1	1	1	3
1554	1	0	1	0	0	2	1	2	6	1	3	1	2	2	3	1	1	3	2	2	4	1	2	1	3
1555	1	1	1	1	0	2	5	2	6	3	2	4	3	2	4	1	1	2	3	4	4	1	1	1	1
1556	1	1	1	1	0	2	1	2	3	1	3	2	3	3	1	1	1	2	2	4	2	1	2	2	1
1557	1	0	1	0	0	2	1	2	1	1	3	1	3	1	1	3	2	3	2	1	1	1	3	4	1
1558	1	1	1	1	1	2	5	2	6	3	3	4	3	2	2	3	2	2	2	2	4	1	4	3	1
1559	1	0	1	0	0	2	1	2	2	1	2	1	3	1	2	1	1	2	3	2	1	1	1	1	4
1560	1	0	1	0	0	2	1	2	6	1	3	2	2	2	3	2	2	2	2	4	4	1	2	2	4
1561	1	1	1	1	1	2	5	2	6	2	2	4	1	1	1	1	1	3	1	4	4	1	1	2	1
1562	1	0	1	0	1	2	3	2	6	1	2	2	2	1	1	3	2	2	1	2	1	1	3	3	1
1563	1	0	1	1	1	2	5	2	6	2	3	4	3	3	2	3	2	3	1	4	3	1	1	1	1
1564	1	1	1	0	0	2	5	2	1	2	3	2	3	2	4	1	1	2	3	4	4	1	1	1	4
1565	1	0	1	0	0	2	5	2	2	3	2	4	3	1	2	1	1	2	1	3	3	1	2	2	3
1566	1	0	1	0	0	2	1	2	5	1	3	2	2	2	1	4	1	3	3	1	1	1	1	1	1
1567	1	0	1	0	0	2	5	2	6	3	2	4	2	1	1	3	1	3	1	1	1	1	1	1	1
1568	1	0	1	1	1	2	4	2	6	2	3	3	2	2	1	1	2	2	2	4	1	1	2	1	1
1569	1	0	1	0	0	2	4	2	6	2	2	4	2	1	1	3	2	3	2	1	2	1	1	2	4
1570	1	0	1	0	0	2	1	2	3	2	3	2	2	2	2	1	2	3	3	3	2	1	2	2	3
1571	1	0	1	1	0	2	1	2	1	1	3	1	1	2	1	1	1	3	3	3	2	1	2	1	1
1572	1	0	1	0	0	2	1	2	1	1	1	1	3	2	2	1	1	3	3	2	1	1	2	2	1
1573	1	0	1	1	0	2	1	2	6	1	3	2	2	2	1	3	2	2	2	4	4	1	2	2	1
1574	1	0	1	0	0	2	3	2	2	2	3	2	3	2	1	1	1	3	3	1	1	1	2	2	3
1575	1	0	1	0	0	2	1	2	6	1	3	2	3	1	2	1	2	3	1	1	4	1	1	1	1
1576	1	0	1	1	1	2	3	2	1	1	2	3	2	1	1	1	2	3	3	4	1	1	2	2	1
1577	1	0	1	0	0	2	3	2	5	2	3	3	3	2	2	1	1	3	3	4	1	1	2	4	3
1578	1	0	1	0	0	2	1	2	6	1	2	1	2	3	1	1	2	3	3	4	1	1	2	2	4
1579	1	1	1	0	1	2	5	2	3	1	2	2	2	2	1	3	2	2	3	4	2	1	2	1	3
1580	1	0	1	1	0	2	1	2	2	1	3	1	1	2	1	3	1	3	2	4	1	1	4	1	4
1581	1	0	1	1	0	2	4	2	6	2	3	3	3	2	2	3	2	2	2	2	1	1	2	1	3
1582	1	1	1	1	0	2	4	2	2	2	3	4	2	1	2	3	2	1	1	3	4	1	1	2	1
1583	1	0	1	0	0	2	1	2	1	1	2	1	2	1	1	1	2	2	2	1	1	1	4	4	4
1584	1	0	1	1	0	2	1	2	2	1	2	1	3	1	1	1	1	2	3	2	1	1	2	2	4
1585	1	0	1	0	0	2	5	2	6	2	2	4	2	1	2	1	2	2	1	1	3	1	2	2	4
1586	1	0	1	0	0	2	1	2	1	1	3	1	3	2	1	1	2	3	3	2	3	1	2	2	4
1587	1	0	1	0	0	2	1	2	2	1	3	2	3	1	1	2	1	2	2	1	3	1	1	1	4
1588	1	0	1	0	0	2	5	1	4	2	3	4	3	2	2	4	2	2	3	1	3	2	2	1	4
1589	1	0	1	0	0	2	1	2	2	1	3	1	2	1	2	1	1	2	2	2	3	1	2	2	3
1590	1	0	1	0	0	2	1	2	1	1	3	2	3	2	1	3	2	3	3	2	1	1	1	1	1
1591	1	0	1	0	0	2	5	2	6	3	2	4	3	2	1	1	2	1	3	1	1	1	2	2	4
1592	1	0	1	0	0	2	1	2	1	1	2	1	3	2	1	3	2	3	3	1	1	1	1	1	4
1593	1	0	1	0	0	2	3	2	5	2	3	3	3	1	2	2	2	3	3	4	1	1	1	1	3
1594	1	0	1	0	0	2	3	2	1	1	2	2	3	3	4	2	1	3	3	1	1	1	1	1	1
1595	1	0	1	0	0	2	5	2	6	3	2	4	3	2	1	1	2	3	3	4	1	1	2	2	1
1596	1	0	1	0	0	2	1	2	1	1	2	1	2	2	1	1	1	3	3	4	2	1	2	2	3
1597	1	0	1	1	0	2	1	2	1	2	3	2	2	2	2	1	2	2	3	4	2	1	2	1	3
1598	1	0	1	0	0	2	1	2	6	1	2	1	3	1	2	1	2	3	3	2	2	1	2	2	4
1599	1	0	1	0	0	2	1	2	6	1	2	2	1	2	3	1	1	3	2	2	2	1	2	1	4
1600	1	0	1	0	0	2	1	2	2	1	3	1	2	1	2	3	2	3	3	2	1	4	2	2	3
1601	1	0	1	1	0	2	1	2	6	1	2	1	3	1	1	3	1	3	3	1	4	1	2	1	1
1602	1	0	1	0	0	2	1	2	1	1	2	1	3	1	2	1	1	3	3	1	1	1	2	2	1
1603	1	0	1	1	1	2	5	2	2	2	3	4	3	1	2	2	2	3	3	1	1	1	2	2	1
1604	1	0	1	0	0	2	1	2	6	1	2	1	2	2	1	1	2	3	2	3	1	1	2	1	4
1605	1	0	1	0	0	2	1	2	2	1	2	1	3	2	4	1	2	3	3	1	4	1	1	1	4
1606	1	0	1	0	0	2	3	2	1	1	3	3	2	1	1	3	2	2	3	4	1	1	2	2	4
1607	1	0	1	0	0	2	5	2	5	3	3	4	3	2	2	3	2	3	3	1	4	1	2	2	3
1608	1	0	1	1	1	2	1	2	6	1	3	2	3	1	2	1	2	3	1	4	1	1	2	2	1
1609	1	0	1	0	0	2	5	2	6	2	3	4	3	2	2	1	1	3	3	4	1	1	2	2	1
1610	1	0	1	0	0	2	1	2	1	1	2	1	2	1	1	1	1	2	3	1	1	1	1	1	4
1611	1	1	1	0	0	2	1	2	5	1	3	3	3	3	1	1	2	3	3	4	4	1	4	4	4
1612	1	0	1	0	0	2	1	2	1	1	2	1	2	2	2	1	1	1	2	1	1	1	2	1	4
1613	1	0	1	0	0	2	1	2	6	1	3	1	1	1	1	1	1	3	3	4	1	1	2	2	1
1614	1	1	1	1	1	2	1	2	2	1	2	1	3	2	2	3	1	1	3	1	4	1	3	2	3
1615	1	0	1	0	0	2	1	2	2	1	2	2	3	1	2	1	1	3	3	2	3	1	2	2	4
1616	1	0	1	0	0	2	1	2	2	1	3	1	3	1	2	1	1	3	3	2	3	1	2	1	3
1617	1	0	1	0	0	2	1	2	2	1	2	1	3	1	2	1	2	3	2	1	3	1	2	1	1
1618	1	0	1	0	0	2	1	2	4	1	3	2	3	2	1	1	1	2	2	1	1	1	2	2	1
1619	1	0	1	0	0	2	1	1	2	1	3	2	2	1	1	2	1	3	1	1	1	1	2	2	1
1620	1	0	1	1	1	2	5	2	6	3	3	4	2	1	1	1	2	2	1	1	1	4	2	2	3
1621	1	0	1	0	0	2	1	2	2	1	3	1	3	1	2	1	1	3	3	1	1	1	2	2	4
1622	1	0	1	0	0	2	4	1	4	2	3	3	1	1	2	3	2	3	3	1	1	2	1	1	3
1623	1	0	1	0	0	2	1	2	3	1	3	2	1	1	2	1	2	3	3	2	1	1	2	2	4
1624	1	0	1	0	1	2	4	2	6	2	3	4	3	2	4	1	2	2	2	4	1	1	2	2	4
1625	1	0	1	0	0	2	1	2	6	1	2	1	2	3	1	1	1	3	3	2	1	1	2	2	1
1626	1	0	1	0	0	2	1	2	6	1	2	1	2	1	2	1	1	2	2	4	1	1	1	1	1
1627	1	0	1	1	0	2	1	1	3	1	2	1	3	1	1	1	2	2	3	1	2	1	2	2	4
1628	1	0	1	1	1	2	1	2	1	1	2	1	3	1	1	1	1	1	3	2	2	1	2	2	1
1629	1	0	1	0	0	2	1	2	2	1	2	2	2	2	2	1	2	3	3	1	2	1	2	1	1
1630	1	0	1	0	0	2	1	2	4	1	3	1	3	2	1	2	2	3	3	2	2	1	2	1	4
1631	1	0	1	0	0	2	1	2	1	1	2	1	3	1	2	1	1	3	3	4	2	1	2	1	3
1632	1	0	1	0	1	2	4	2	6	2	3	2	3	2	2	3	2	3	3	2	1	1	1	1	4
1633	1	0	1	0	0	2	5	2	6	3	2	4	2	2	1	1	2	2	2	2	1	1	3	2	3
1634	1	0	1	0	0	2	1	2	2	1	3	1	3	1	1	3	2	3	3	2	1	1	2	2	4
1635	1	0	1	1	0	2	3	2	1	1	3	3	3	1	4	1	2	3	3	1	1	1	1	2	1
1636	1	0	1	0	0	2	1	2	6	1	3	2	3	2	1	1	2	3	3	1	4	1	1	1	1
1637	1	0	1	1	0	2	3	2	3	1	2	2	2	2	2	1	2	3	3	1	1	1	1	1	4
1638	1	0	1	0	0	2	1	2	6	1	2	1	3	2	4	1	2	3	3	1	4	1	2	1	4
1639	1	0	1	1	0	2	5	2	2	3	2	4	2	1	2	1	1	3	3	1	1	4	4	3	3
1640	1	0	1	0	0	2	5	2	6	3	2	4	3	3	4	1	2	2	2	4	1	1	2	2	4
1641	1	0	1	0	0	2	1	2	2	1	2	1	3	1	1	3	2	2	3	1	3	1	1	1	1
1642	1	0	1	0	0	2	1	2	2	1	2	1	3	1	2	1	2	3	3	1	3	1	4	4	4
1643	1	0	1	0	0	2	5	2	6	2	2	4	2	2	1	1	2	3	3	2	1	1	2	2	4
1644	1	0	1	0	0	2	1	1	3	1	2	1	2	2	2	3	2	3	2	1	1	1	2	2	1
1645	1	0	1	0	0	2	1	2	1	1	3	1	3	2	1	2	2	1	3	1	1	1	1	1	4
1646	1	0	1	0	0	2	1	2	2	1	2	1	3	2	4	1	2	3	3	1	1	1	1	1	1
1647	1	0	1	0	0	2	5	2	3	3	3	4	2	2	2	1	1	2	3	1	2	1	3	2	3
1648	1	0	1	0	0	2	1	2	2	1	3	1	1	1	2	2	1	1	3	1	2	3	1	1	3
1649	1	0	1	0	0	2	5	2	1	2	3	4	3	1	2	1	2	2	2	1	2	1	1	2	4
1650	1	0	1	0	0	2	3	2	1	1	3	2	3	2	4	3	1	3	3	2	2	1	1	1	3
1651	1	0	1	1	0	2	4	2	6	2	3	3	3	3	1	3	2	3	3	4	2	1	2	2	4
1652	1	0	1	0	0	2	1	2	2	1	2	2	3	2	1	1	2	3	3	1	2	1	2	2	4
1653	1	0	1	0	0	2	1	2	1	1	3	1	3	1	2	1	2	3	3	1	1	1	3	3	4
1654	1	0	1	0	0	2	1	2	1	1	2	1	3	2	2	1	2	2	2	1	1	1	2	2	1
1655	1	0	1	0	1	2	5	1	2	2	3	4	3	1	1	2	2	2	2	1	1	1	2	2	1
1656	1	0	1	0	0	2	1	2	6	1	2	1	3	3	1	1	1	3	3	4	1	1	2	2	1
1657	1	0	1	0	0	2	5	2	6	3	2	4	3	2	1	1	2	2	3	2	1	1	3	2	3
1658	1	0	1	0	0	2	5	2	2	3	2	4	3	1	2	1	2	2	3	2	1	1	1	2	1
1659	1	0	1	0	0	2	1	2	2	1	3	2	3	2	2	1	2	3	3	3	1	1	2	1	1
1660	1	0	1	0	0	2	1	2	2	1	2	1	2	2	1	1	2	2	2	1	1	1	2	2	1
1661	1	0	1	1	0	1	3	2	2	1	3	3	3	2	1	1	2	3	3	2	1	1	2	2	4
1662	1	0	1	0	0	2	1	2	2	1	3	1	3	1	2	3	2	3	2	1	4	1	2	2	1
1663	1	0	1	0	0	2	1	2	1	2	3	3	3	1	1	1	2	2	3	3	1	1	3	4	4
1664	1	0	1	0	0	2	3	2	1	2	3	3	2	2	1	1	1	3	2	4	1	1	3	2	3
1665	1	0	1	1	1	2	1	2	1	1	3	1	2	2	3	1	2	1	2	1	1	1	1	1	4
1666	1	0	1	0	1	1	3	2	6	2	3	3	2	1	2	1	1	2	2	4	2	1	1	1	4
1667	1	0	1	1	1	2	3	2	6	1	2	2	2	2	2	1	2	2	2	2	2	1	2	2	3
1668	1	0	1	1	1	2	3	2	1	1	2	2	2	1	4	3	1	3	2	1	1	1	2	2	4
1669	1	0	1	0	0	2	1	2	1	1	3	2	3	2	2	4	1	3	3	1	4	4	2	2	3
1670	1	0	1	1	0	2	3	2	1	2	3	3	2	1	1	4	2	2	3	2	1	1	3	2	1
1671	1	0	1	1	0	2	3	2	6	2	3	3	3	2	2	3	2	3	3	2	1	1	1	1	4
1672	1	0	1	0	0	2	5	2	6	2	3	4	3	1	1	4	2	1	3	1	4	1	4	1	3
1673	1	0	1	0	0	2	4	2	2	2	2	3	3	3	1	1	1	3	3	2	3	1	2	2	1
1674	1	0	1	0	0	2	4	2	4	2	3	3	3	2	2	1	2	3	1	1	3	1	2	1	4
1675	1	0	1	0	0	2	3	2	6	2	3	2	2	1	1	2	2	2	2	4	3	1	2	2	3
1676	1	0	1	0	0	2	4	2	2	2	3	4	3	1	1	2	1	3	3	4	1	1	2	2	4
1677	1	0	1	0	0	2	5	2	1	3	3	4	3	1	2	1	1	2	3	1	1	1	4	2	1
1678	1	0	1	0	0	2	5	2	4	2	2	4	3	2	4	4	1	3	3	1	2	1	1	1	1
1679	1	0	1	0	1	2	4	2	2	2	3	3	3	1	2	1	1	2	3	1	2	3	1	1	1
1680	1	0	1	0	0	2	1	2	2	1	3	1	2	1	2	3	2	3	3	1	2	1	1	1	1
1681	1	0	1	0	1	2	3	2	2	1	3	3	2	1	2	1	2	2	3	2	2	1	2	1	3
1682	1	0	1	1	1	2	5	2	6	2	3	4	3	1	1	3	2	2	2	4	2	1	2	1	1
1683	1	0	1	0	0	2	5	2	1	3	3	4	2	2	2	4	2	3	2	1	1	1	4	2	4
1684	1	0	1	1	1	1	1	2	6	1	3	2	2	2	1	1	2	2	3	1	1	1	1	1	4
1685	1	0	1	0	0	2	1	2	2	1	3	2	2	1	2	1	2	3	3	2	1	1	2	2	1
1686	1	0	1	0	0	2	3	1	2	1	3	3	3	1	1	1	2	2	2	1	1	1	2	2	3
1687	1	0	1	1	0	2	5	2	6	2	3	4	2	2	2	1	2	3	2	2	1	1	4	1	3
1688	1	0	1	0	1	2	1	2	2	1	3	1	3	2	3	3	2	2	3	1	1	1	2	2	3
1689	1	0	1	0	1	2	5	2	1	2	3	4	2	1	2	1	1	2	3	1	1	1	2	2	1
1690	1	0	1	0	0	2	4	2	1	2	3	3	3	2	2	1	2	2	2	1	3	1	2	2	1
1691	1	0	1	0	0	2	3	2	1	2	3	3	3	1	2	3	2	3	2	2	3	1	2	2	1
1692	1	0	1	0	0	2	1	2	2	1	3	1	3	1	1	1	2	2	2	1	3	1	2	2	3
1693	1	0	1	0	0	2	3	1	1	1	3	3	2	1	1	1	2	2	2	1	3	1	2	2	4
1694	1	1	1	0	1	2	1	2	6	1	3	2	2	1	1	4	2	3	3	2	4	1	1	1	3
1695	1	0	1	0	0	2	5	2	2	2	2	4	3	1	1	3	1	3	3	1	1	1	2	2	1
1696	1	0	1	0	0	2	3	2	6	1	3	3	2	2	2	1	1	2	2	2	1	1	1	1	3
1697	1	0	1	0	0	2	1	2	1	1	3	1	3	1	1	1	2	3	3	3	1	1	1	2	3
1698	1	0	1	0	0	2	1	2	1	1	3	1	3	2	2	1	2	3	3	1	1	1	2	2	3
1699	1	0	1	0	0	2	3	2	6	1	2	2	2	1	3	1	2	2	2	4	2	1	2	2	3
1700	1	0	1	0	0	2	3	2	5	1	3	3	2	1	1	1	2	2	3	3	2	1	2	2	3
1701	1	0	1	0	0	2	1	2	2	1	3	1	2	1	3	1	1	2	2	1	2	1	2	2	2
1702	1	0	1	0	0	2	3	2	4	2	3	3	2	2	1	3	1	3	3	4	2	4	2	1	4
1703	1	0	1	1	1	2	1	2	1	1	3	1	2	1	1	1	2	2	3	3	2	1	1	1	3
1704	1	0	1	1	0	2	5	2	6	2	2	4	3	1	2	1	2	1	3	1	1	1	3	2	4
1705	1	0	1	0	0	2	3	1	2	1	3	3	3	3	2	1	1	2	3	2	1	1	3	1	4
1706	1	0	1	0	0	2	1	2	6	1	3	1	3	2	3	2	2	3	3	4	1	1	2	1	3
1707	1	1	1	1	0	2	4	1	4	2	3	4	3	1	4	1	1	2	2	4	3	1	4	4	1
1708	1	0	1	0	0	2	3	1	1	2	3	3	2	2	1	1	1	2	2	3	1	1	2	2	3
1709	1	1	1	1	1	2	4	2	6	1	3	3	1	1	1	3	2	3	1	4	4	1	1	2	1
1710	1	1	1	0	0	2	5	2	1	3	3	4	3	2	1	4	2	3	2	4	2	4	3	4	1
1711	1	0	1	0	0	2	5	2	6	3	3	4	2	1	1	2	2	2	3	2	1	1	2	2	1
1712	1	0	1	0	0	2	3	2	6	3	3	4	2	1	1	2	2	2	2	4	1	1	2	3	3
1713	1	0	1	1	0	1	1	2	1	1	3	1	2	2	2	2	1	2	3	4	1	1	2	1	4
1714	1	0	1	0	0	2	1	1	6	1	3	1	3	1	1	1	1	3	3	2	1	1	1	1	3
1715	1	0	1	1	0	2	1	2	3	1	3	2	3	1	2	1	1	3	2	4	1	1	2	2	4
1716	1	0	1	1	0	2	5	2	6	2	2	4	3	3	4	3	2	3	2	1	2	1	2	1	4
1717	1	0	1	0	0	2	4	2	3	3	3	3	3	2	1	1	1	3	3	1	2	3	2	1	4
1718	1	0	1	0	0	2	5	2	3	3	3	4	2	1	2	2	2	2	3	3	1	1	2	2	1
1719	1	0	1	1	0	2	5	2	6	2	3	4	3	1	1	3	2	3	1	4	1	1	2	1	3
1720	1	0	1	0	0	2	1	2	1	1	3	1	3	2	4	4	2	3	3	1	1	1	1	1	4
1721	1	0	1	0	0	1	1	2	2	1	2	1	2	2	1	1	1	1	2	1	1	1	1	1	4
1722	1	0	1	0	0	2	4	1	6	2	3	3	3	2	1	3	2	3	3	2	3	1	2	2	1
1723	1	0	1	1	1	2	4	2	1	2	3	3	3	1	2	1	1	3	2	1	3	1	4	2	3
1724	1	0	1	1	0	2	5	2	1	3	3	4	3	1	4	1	2	2	2	1	3	1	2	4	1
1725	1	0	1	1	1	2	5	2	6	3	2	4	2	1	2	3	2	2	1	1	1	1	2	2	1
1726	1	0	1	0	0	2	1	1	5	1	3	1	2	2	1	4	1	3	2	3	1	1	3	2	3
1727	1	1	1	1	0	2	5	2	1	3	3	4	3	2	1	1	2	2	2	1	4	1	2	1	1
1728	1	1	1	1	1	2	5	1	5	1	3	4	3	2	1	1	1	3	3	2	4	1	4	2	4
1729	1	0	1	1	0	2	1	1	5	1	2	1	3	2	1	1	1	3	3	3	1	1	2	2	3
1730	1	1	1	0	0	2	5	2	6	2	2	4	2	1	1	3	1	3	1	4	4	1	1	1	4
1731	1	0	1	0	0	2	1	2	1	1	3	1	1	1	2	1	2	3	3	2	1	1	4	2	4
1732	1	0	1	0	0	2	5	2	6	2	3	4	2	1	1	4	2	3	1	1	4	1	2	2	4
1733	1	0	1	0	0	2	3	2	2	2	3	2	3	2	2	4	2	3	3	1	1	1	2	1	4
1734	1	0	1	0	0	2	1	2	1	1	3	1	2	1	1	1	1	3	2	2	1	1	2	2	1
1735	1	0	1	0	0	2	1	2	2	1	3	1	3	2	2	3	2	3	3	1	4	1	1	2	3
1736	1	0	1	0	0	2	1	1	5	1	2	1	3	1	1	1	2	3	2	2	1	1	2	2	4
1737	1	0	1	1	0	2	1	2	2	1	2	1	2	2	2	2	2	3	2	1	1	1	2	1	1
1738	1	0	1	0	0	2	5	2	6	2	2	4	3	1	2	1	2	3	3	4	2	1	3	2	4
1739	1	0	1	0	0	2	1	2	1	1	2	1	3	2	1	3	2	2	3	1	2	1	2	2	4
1740	1	0	1	1	0	2	1	2	2	1	2	2	2	1	2	1	2	1	1	1	2	2	2	2	3
1741	1	0	1	0	0	2	5	1	1	3	2	4	2	2	1	1	2	2	3	1	2	1	1	1	4
1742	1	0	1	0	0	2	5	2	2	3	3	4	2	1	2	4	1	2	2	4	2	1	2	2	1
1743	1	0	1	0	0	1	1	2	6	1	3	1	2	1	2	2	1	2	2	1	2	1	1	1	4
1744	1	0	1	0	0	2	1	2	4	1	3	2	2	2	1	1	2	3	3	1	2	1	4	4	4
1745	1	0	1	0	0	2	5	2	6	3	3	4	2	2	4	4	1	3	3	1	2	1	2	2	4
1746	1	0	1	0	0	2	3	2	6	2	3	3	2	1	1	2	2	2	3	3	1	1	3	4	1
1747	1	0	1	0	1	2	3	2	1	1	2	2	3	1	2	4	2	3	1	2	1	1	4	2	3
1748	1	0	1	0	0	2	5	2	6	1	2	4	3	1	2	1	1	3	3	4	1	1	2	2	1
1749	1	0	1	0	0	2	5	2	2	3	3	4	3	2	4	1	2	3	3	2	1	1	4	4	3
1750	1	0	1	0	0	2	1	2	6	1	3	2	3	2	4	3	2	3	3	1	1	1	1	1	4
1751	1	0	1	1	0	2	1	2	6	1	3	1	3	2	2	3	1	2	3	4	1	1	1	1	1
1752	1	0	1	0	0	2	4	2	6	1	2	4	2	1	4	1	1	3	1	4	3	1	1	2	1
1753	1	0	1	0	1	2	4	2	6	1	3	3	2	2	1	1	1	1	3	4	3	1	2	2	4
1754	1	0	1	0	0	2	1	2	6	1	3	1	3	2	3	1	2	3	3	4	3	1	2	2	1
1755	1	0	1	0	0	2	1	1	1	1	3	2	2	2	4	1	2	3	2	2	3	3	2	2	1
1756	1	0	1	0	0	2	1	2	3	1	3	2	2	1	2	1	1	2	3	2	3	1	2	2	3
1757	1	0	1	1	0	2	1	1	2	1	3	2	2	1	1	1	2	2	1	3	3	1	2	2	3
1758	1	1	1	0	1	2	1	1	2	1	2	1	3	3	2	3	2	3	2	1	4	1	1	2	4
1759	1	0	1	0	0	2	5	2	6	2	3	4	3	2	1	2	1	2	1	4	1	1	4	4	4
1760	1	0	1	0	0	2	1	2	6	1	2	1	3	2	2	1	2	3	3	4	1	1	1	1	1
1761	1	0	1	1	0	2	1	2	6	1	3	1	2	2	1	2	1	2	2	2	1	1	2	2	4
1762	1	0	1	0	1	2	5	2	6	3	3	4	3	1	1	1	1	2	3	3	1	1	3	2	1
1763	1	0	1	1	1	2	4	2	2	2	1	4	2	1	2	1	1	2	2	1	1	4	1	1	3
1764	1	0	1	0	0	2	5	2	1	2	2	4	3	1	4	3	1	2	3	4	1	1	2	1	3
1765	1	0	1	1	0	2	4	2	6	1	1	4	2	1	1	1	2	3	1	4	1	1	3	2	3
1766	1	0	0	0	1	2	1	1	2	1	2	1	2	2	1	1	2	3	3	2	1	1	2	1	1
1767	1	0	1	0	0	2	4	1	1	3	3	4	2	1	1	3	2	2	3	1	1	1	4	3	4
1768	1	1	1	1	1	2	5	2	6	2	3	4	2	1	1	2	2	2	3	4	4	1	4	4	4
1769	1	0	1	0	0	2	5	2	1	3	3	4	2	1	2	1	1	2	3	1	1	1	2	2	3
1770	1	0	1	1	0	2	3	1	6	1	3	3	3	2	4	3	1	3	3	4	1	1	2	2	3
1771	1	0	1	1	0	2	1	2	1	1	3	1	2	1	1	3	2	3	3	1	1	1	2	2	3
1772	1	0	1	1	0	2	4	1	1	3	3	3	3	1	1	3	2	2	3	1	1	1	2	2	4
1773	1	0	1	0	0	2	1	2	3	1	3	2	2	2	2	1	1	2	3	2	1	1	3	2	3
1774	1	1	1	1	1	2	1	2	2	1	3	1	1	1	1	3	2	3	3	4	4	1	2	2	1
1775	1	0	1	1	0	2	5	2	6	2	2	4	2	1	1	1	1	3	1	4	1	1	2	2	1
1776	1	0	1	1	1	2	3	2	6	2	3	2	3	1	1	1	2	2	3	4	2	1	2	1	3
1777	1	0	1	0	0	2	1	1	5	1	2	1	3	2	2	1	2	3	3	2	2	1	3	2	3
1778	1	0	1	0	0	1	3	2	5	2	3	2	3	2	1	2	2	2	3	2	2	1	1	1	3
1779	1	0	1	0	0	2	3	2	1	1	3	4	2	3	1	1	1	2	2	1	2	3	1	1	1
1780	1	0	1	0	0	2	3	2	2	2	3	4	3	2	1	3	2	3	3	1	2	1	1	1	4
1781	1	0	1	0	0	2	1	2	2	1	3	1	2	2	1	1	1	3	3	2	1	3	2	1	3
1782	1	0	1	0	1	2	1	2	6	2	3	2	2	3	1	2	1	2	2	1	1	1	1	1	1
1783	1	0	1	1	0	2	5	2	6	2	3	4	3	1	2	2	2	3	3	4	1	1	2	2	4
1784	1	0	1	1	1	2	1	2	1	1	3	2	3	2	1	1	2	2	3	3	1	1	2	2	4
1785	1	0	1	0	0	1	1	2	5	1	3	2	3	2	1	2	2	2	3	4	1	1	1	1	4
1786	1	0	1	0	0	2	1	2	1	1	3	1	2	2	2	1	2	3	2	2	1	1	2	2	3
1787	1	0	1	0	1	2	3	2	6	2	3	3	3	2	1	2	2	3	2	1	1	1	2	1	3
1788	1	0	1	0	0	2	1	2	6	1	2	2	2	1	1	1	1	3	3	2	1	1	2	2	4
1789	1	1	1	1	0	1	4	2	5	2	3	4	3	2	1	2	1	2	3	4	4	1	1	1	3
1790	1	0	1	1	0	2	1	2	6	1	3	2	1	1	2	2	1	3	1	2	1	1	2	1	1
1791	1	0	1	0	0	2	5	2	1	2	3	4	3	2	1	1	1	2	2	1	1	1	1	1	3
1792	1	0	1	0	0	2	1	2	6	1	3	1	2	1	2	1	1	2	3	4	1	1	3	3	4
1793	1	0	1	0	0	1	1	2	6	1	2	1	2	3	3	1	1	3	3	3	1	1	2	2	4
1794	1	0	1	0	0	2	1	2	6	1	3	2	3	2	3	1	2	2	3	4	4	1	4	3	3
1795	1	1	1	0	1	2	5	2	5	3	3	4	3	2	1	1	1	3	3	4	3	1	2	2	1
1796	1	1	1	0	1	2	1	2	1	1	3	2	3	2	1	2	1	2	3	2	4	1	1	2	1
1797	1	0	1	0	1	2	1	2	6	1	3	1	2	1	1	2	1	3	3	1	1	1	3	2	1
1798	1	0	1	0	0	2	4	2	1	3	3	4	3	1	2	4	2	3	3	4	1	1	2	1	3
1799	1	0	1	0	0	2	1	2	6	1	3	2	2	1	2	2	2	2	2	1	1	1	2	2	1
1800	1	0	1	0	0	2	4	1	1	2	3	4	2	1	1	3	2	2	3	1	1	1	2	2	1
1801	1	0	1	1	1	2	5	2	6	2	2	4	2	1	1	3	1	1	1	4	1	1	2	2	4
1802	1	0	1	1	0	2	4	2	5	2	3	4	3	1	2	2	1	3	2	3	1	1	3	4	4
1803	1	0	1	0	0	2	1	2	2	1	2	1	3	2	2	2	2	3	3	3	1	4	1	1	3
1804	1	0	1	0	0	2	1	2	5	1	2	1	3	2	1	3	1	2	3	4	1	1	2	1	1
1805	1	0	1	0	0	2	1	2	2	1	3	1	3	2	1	3	2	2	3	1	1	1	2	1	1
1806	1	0	1	1	0	2	5	2	6	3	3	4	3	1	1	1	1	3	2	4	1	1	3	3	3
1807	1	0	1	0	0	2	1	2	6	1	3	1	3	2	1	1	2	3	3	4	1	1	1	1	3
1808	1	1	1	1	0	2	5	2	5	2	3	4	3	2	4	2	2	2	3	4	2	1	2	2	3
1809	1	0	1	0	0	2	1	2	5	1	3	2	2	1	3	2	1	2	3	3	3	1	2	1	1
1810	1	0	1	0	0	2	1	2	2	1	3	2	3	2	2	2	1	2	3	2	3	1	2	2	3
1811	1	0	1	1	0	2	1	2	5	1	3	1	3	1	1	1	1	3	3	1	3	1	2	2	3
1812	1	0	1	0	0	2	1	2	1	1	2	1	3	1	2	1	2	3	3	1	3	1	2	1	4
1813	1	0	1	0	0	2	5	2	6	2	2	4	2	1	1	1	2	2	1	4	3	1	4	4	4
1814	1	0	1	1	1	1	3	2	5	1	3	2	3	2	4	2	2	2	3	1	3	1	1	1	4
1815	1	1	1	1	0	2	1	2	2	2	3	2	2	1	2	1	2	2	3	4	4	1	1	2	2
1816	1	1	1	1	0	2	4	2	2	2	3	4	3	1	1	2	2	2	2	3	4	1	1	2	1
1817	1	0	1	0	0	2	1	1	1	1	3	2	3	1	2	4	1	3	3	2	3	1	2	1	4
1818	1	0	1	0	0	2	1	2	6	1	3	1	3	2	1	1	2	3	3	1	3	1	2	2	3
1819	1	0	1	0	0	2	3	2	4	2	3	3	3	2	1	3	2	3	3	2	1	1	3	2	1
1820	1	0	1	0	0	2	3	2	1	1	2	2	3	2	2	4	2	3	3	2	1	1	2	2	3
1821	1	0	1	0	0	2	5	2	1	3	3	4	3	2	1	1	1	3	3	4	1	1	2	1	4
1822	1	0	1	0	0	2	3	2	2	1	3	2	3	1	2	1	1	3	3	2	1	1	2	1	1
1823	1	0	1	0	0	2	1	2	2	1	2	1	3	2	2	1	2	3	3	1	1	3	1	2	3
1824	1	0	1	0	0	1	1	2	1	1	2	2	3	2	1	3	2	3	3	4	1	1	2	1	1
1825	1	0	1	1	0	2	1	2	1	1	3	2	2	2	2	3	2	3	3	2	4	1	4	4	1
1826	1	0	1	0	0	2	4	2	1	2	3	4	3	1	2	1	1	3	3	1	1	1	2	2	3
1827	1	0	1	0	0	2	1	2	1	1	2	1	3	2	1	1	1	3	3	1	1	1	2	1	1
1828	1	0	1	0	0	2	3	2	4	2	3	3	3	2	1	4	1	3	3	2	1	1	4	3	3
1829	1	0	1	0	0	2	1	2	5	1	2	1	3	2	1	3	1	3	3	2	2	1	2	2	3
1830	1	0	1	0	0	2	1	2	1	1	2	2	3	2	1	1	1	3	3	4	2	1	2	2	3
1831	1	0	1	0	1	2	1	2	6	1	3	1	3	2	2	1	1	3	3	4	2	1	2	2	3
1832	1	0	1	0	0	2	3	2	2	2	3	2	3	2	4	4	1	3	2	1	2	1	2	1	1
1833	1	0	1	0	0	2	3	2	2	2	3	2	3	2	4	4	1	3	2	1	2	1	2	2	1
1834	1	0	1	1	1	2	4	2	5	2	3	3	3	2	2	2	1	3	3	4	1	1	2	2	3
1835	1	0	1	0	0	2	1	2	2	1	2	1	3	2	1	1	1	3	2	3	1	1	2	2	1
1836	1	0	1	0	0	2	1	1	4	1	2	2	2	2	2	3	1	3	2	1	1	1	1	1	1
1837	1	0	1	0	1	2	1	2	2	1	3	2	3	2	1	2	1	2	2	1	1	1	4	2	1
1838	1	0	1	0	0	2	1	2	2	1	2	1	3	1	1	1	2	3	3	2	1	1	2	2	4
1839	1	1	1	1	0	2	1	2	2	1	3	1	2	1	4	2	1	2	2	1	4	1	2	1	1
1840	1	0	1	0	0	2	5	2	6	3	3	4	2	1	4	4	2	1	1	4	4	1	2	2	4
1841	1	1	1	1	0	2	3	2	1	2	3	3	3	2	2	1	2	3	3	2	3	1	1	2	3
1842	1	0	1	0	0	2	1	2	1	1	3	2	3	2	1	4	1	2	3	3	1	1	2	2	1
1843	1	0	1	0	0	2	3	1	1	2	2	4	3	2	4	1	2	3	3	1	1	1	4	4	3
1844	1	1	1	0	1	2	1	2	1	1	3	2	3	1	4	3	1	3	3	4	4	1	1	2	1
1845	1	0	1	0	0	2	3	2	5	1	3	2	2	2	2	2	1	2	2	1	1	1	2	1	1
1846	1	1	1	1	0	2	3	2	5	1	3	2	3	1	2	1	1	3	2	3	3	1	1	1	1
1847	1	0	1	0	0	2	4	2	2	3	3	4	3	2	1	1	2	3	3	1	1	1	2	2	4
1848	1	0	1	0	1	2	5	2	6	2	3	4	2	1	4	3	2	3	3	1	1	1	2	2	4
1849	1	0	1	0	0	2	1	1	4	1	3	1	3	2	1	3	2	3	3	1	1	2	2	2	3
1850	1	0	1	0	0	2	1	2	3	1	3	2	2	2	1	1	1	3	2	3	4	1	2	2	3
1851	1	0	1	0	0	2	3	2	3	1	3	2	3	2	1	1	2	2	3	1	1	1	2	1	4
1852	1	0	1	1	0	2	5	2	2	3	2	4	2	1	2	1	2	2	2	1	1	4	1	1	4
1853	1	0	1	0	0	2	1	1	4	1	3	1	3	2	1	3	2	2	3	2	1	1	2	2	4
1854	1	1	1	0	0	2	3	2	3	1	3	3	3	2	2	1	1	3	3	4	3	4	2	1	3
1855	1	0	1	0	0	2	1	2	1	1	2	1	3	1	4	1	2	2	2	2	1	1	2	2	3
1856	1	0	1	0	0	2	1	2	1	1	2	1	3	1	2	1	2	3	3	4	1	1	3	3	3
1857	1	0	1	0	0	2	1	2	1	2	3	2	2	1	2	4	2	2	3	2	1	1	2	2	1
1858	1	0	1	0	0	2	1	2	1	1	2	1	2	2	2	1	1	3	3	1	1	1	1	2	1
1859	1	0	1	1	1	2	3	2	5	2	3	3	3	2	3	2	2	2	3	3	1	1	4	2	1
1860	1	0	1	0	1	2	1	2	1	1	2	1	2	1	1	3	1	2	3	1	1	1	2	2	1
1861	1	0	1	0	0	2	3	2	1	1	3	2	3	1	2	1	1	2	3	2	1	1	4	1	3
1862	1	0	1	0	0	2	4	2	6	2	3	2	2	2	4	1	2	3	3	3	1	1	1	1	1
1863	1	0	1	0	0	2	1	2	1	1	3	1	3	2	2	3	1	3	3	1	1	1	2	2	3
1864	1	0	1	0	0	2	3	2	1	2	3	3	2	1	4	1	2	2	1	1	1	1	1	2	3
1865	1	0	1	1	1	2	5	2	6	2	3	4	2	1	1	2	2	2	3	4	2	1	4	4	1
1866	1	0	1	0	0	2	3	2	1	2	3	2	3	1	1	1	1	3	3	2	2	1	2	2	1
1867	1	0	1	0	0	2	1	2	5	1	3	1	3	2	2	2	2	3	2	2	2	1	1	1	4
1868	1	0	1	0	0	2	4	2	6	2	3	4	3	1	1	1	2	3	1	4	1	1	2	2	4
1869	1	0	1	0	0	2	1	2	2	1	3	2	3	2	1	2	1	1	2	2	1	1	2	2	4
1870	1	0	1	0	1	2	1	2	2	1	3	1	2	2	1	3	2	3	2	4	1	1	2	1	3
1871	1	0	1	0	1	2	1	2	1	1	3	1	2	2	2	2	2	3	2	1	1	1	2	1	4
1872	1	0	1	0	0	2	3	2	1	2	3	2	2	2	1	1	1	2	2	1	1	1	2	1	4
1873	1	0	1	0	0	2	1	2	2	1	3	2	1	1	1	4	2	3	3	2	1	1	2	2	4
1874	1	0	1	0	0	2	1	2	1	1	3	2	3	2	1	4	1	2	3	1	4	1	1	1	3
1875	1	0	0	1	1	2	3	2	3	1	2	3	1	1	1	4	1	3	3	1	1	1	4	2	4
1876	1	0	1	0	0	2	1	2	2	1	3	1	2	2	2	1	2	2	2	1	1	1	2	2	4
1877	1	0	1	0	0	2	1	2	2	1	2	2	3	2	3	2	2	3	3	3	1	1	2	2	3
1878	1	0	1	0	0	2	1	2	1	1	3	1	3	1	2	2	1	2	2	2	1	1	1	1	1
1879	1	0	1	0	0	2	1	2	1	1	3	2	2	2	1	1	2	3	2	2	3	1	2	2	3
1880	1	0	1	1	1	2	4	2	3	2	3	3	3	2	1	1	1	2	3	4	3	1	4	1	1
1881	1	0	1	1	0	2	1	2	2	1	3	1	3	1	1	1	1	3	2	1	1	1	2	2	4
1882	1	0	1	0	0	2	1	2	2	1	2	1	3	2	1	1	2	3	3	2	1	1	2	2	3
1883	1	0	1	0	0	2	3	2	2	1	3	2	3	2	2	1	1	3	3	1	1	1	2	1	3
1884	1	0	1	1	1	2	1	1	1	1	3	1	3	2	1	1	2	3	3	3	1	1	2	2	4
1885	1	0	1	0	0	2	1	1	6	1	3	1	3	1	1	1	2	3	3	1	1	1	1	1	1
1886	1	1	1	1	0	2	1	2	1	1	3	1	3	2	1	1	1	3	2	1	4	1	1	1	3
1887	1	0	1	0	1	2	1	2	1	1	3	2	3	2	2	4	2	2	3	1	1	3	4	1	4
1888	1	0	1	0	0	2	3	2	1	1	3	2	2	2	1	1	2	3	2	3	4	1	2	2	4
1889	1	0	1	0	0	2	3	2	5	1	2	2	3	2	2	3	1	3	3	1	1	1	2	1	1
1890	1	0	1	0	0	2	1	2	1	1	3	2	3	2	2	1	1	2	3	1	1	1	2	2	1
1891	1	1	1	1	1	2	1	2	2	2	3	2	2	1	1	1	2	3	3	1	3	1	1	2	4
1892	1	0	1	0	0	2	5	1	4	1	3	4	3	2	1	3	2	3	3	1	1	1	1	1	4
1893	1	0	1	0	0	2	1	2	2	1	3	1	2	3	2	1	2	2	2	2	2	1	2	3	1
1894	1	0	1	0	0	2	1	2	2	1	3	1	2	1	3	1	1	2	3	1	2	1	2	2	4
1895	1	0	1	0	0	2	1	2	5	1	3	1	3	1	2	1	1	3	3	3	2	1	2	2	3
1896	1	0	1	0	0	2	1	2	1	1	3	1	3	2	1	2	2	3	3	2	2	1	2	1	1
1897	1	0	1	1	0	2	1	2	2	1	3	2	3	1	3	3	2	2	2	3	1	1	1	1	1
1898	1	1	1	1	1	2	5	2	2	2	2	4	2	1	1	3	2	3	3	1	3	1	3	2	1
1899	1	0	1	0	1	2	3	2	1	1	3	2	3	2	4	4	1	1	2	2	1	1	2	1	3
1900	1	0	1	0	1	2	4	1	1	2	3	3	3	2	1	3	1	3	2	3	1	1	2	1	4
1901	1	1	1	1	1	2	1	2	2	1	3	2	3	1	1	1	2	2	3	4	4	1	3	2	3
1902	1	0	1	0	0	2	3	2	1	1	2	3	3	2	1	3	1	3	3	3	1	1	2	2	4
1903	1	0	1	0	0	2	1	2	3	1	2	2	3	2	2	1	2	3	3	4	1	1	1	1	4
1904	1	1	1	0	1	2	4	2	2	3	3	4	3	2	4	4	1	2	3	1	4	1	2	2	3
1905	1	0	1	0	0	2	1	2	6	1	2	1	3	2	1	1	2	2	3	4	1	1	2	2	1
1906	1	0	1	0	0	2	3	1	5	2	3	3	3	2	2	3	2	2	3	1	1	1	2	1	3
1907	1	0	1	0	0	2	5	2	6	3	2	4	3	2	2	1	1	3	3	4	1	1	2	2	3
1908	1	1	1	1	0	2	3	2	1	1	3	2	3	1	1	4	2	3	3	4	1	1	1	2	3
1909	1	0	1	1	0	2	1	2	3	1	3	1	2	2	1	1	2	2	2	1	1	1	1	1	1
1910	1	1	1	1	0	2	3	2	1	1	3	2	3	2	1	2	2	3	3	1	1	1	1	2	4
1911	1	0	1	0	0	2	5	2	1	3	3	4	3	2	4	2	1	3	3	2	3	1	2	2	3
1912	1	0	1	0	0	2	4	2	6	1	3	3	3	1	1	3	2	3	3	4	3	1	2	2	1
1913	1	0	1	0	0	2	1	2	1	1	3	2	2	1	2	1	1	2	2	1	3	1	1	2	3
1914	1	0	1	0	0	2	1	2	6	1	3	2	2	2	1	1	2	3	2	1	3	1	1	3	4
1915	1	0	1	1	0	2	1	2	1	1	3	2	3	1	1	3	1	3	2	2	1	1	2	2	4
1916	1	0	1	0	0	2	1	2	1	1	3	1	2	1	3	2	2	2	3	1	1	1	2	2	3
1917	1	0	1	1	0	2	1	2	1	1	2	1	3	1	1	1	2	3	3	2	1	1	2	2	4
1918	1	0	1	0	0	2	1	2	1	1	2	1	2	1	1	3	2	2	3	1	1	1	2	1	3
1919	1	0	1	1	0	2	3	2	1	1	3	3	2	2	1	3	2	3	3	3	3	1	2	2	1
1920	1	0	1	0	0	2	3	2	1	2	3	4	3	2	1	2	1	2	3	1	3	1	1	1	1
1921	1	0	1	0	0	2	1	2	5	1	3	1	2	1	4	1	2	3	2	4	1	1	1	1	4
1922	1	0	1	0	0	2	3	2	1	2	3	3	3	2	2	3	2	3	3	1	1	1	2	2	3
1923	1	1	1	1	0	2	5	2	3	2	2	4	2	2	4	1	2	2	2	2	4	1	2	2	1
1924	1	1	1	1	0	2	3	2	1	2	3	3	3	1	1	3	1	3	3	4	1	1	4	2	3
1925	1	0	1	1	0	2	4	2	6	2	3	4	3	2	1	1	1	3	3	1	1	1	2	1	3
1926	1	0	1	0	0	2	1	2	1	1	3	1	2	1	1	1	2	2	2	3	1	1	1	2	4
1927	1	0	1	1	1	2	1	2	2	1	3	2	2	2	3	1	1	2	2	3	1	1	2	1	3
1928	1	0	1	0	0	2	1	2	5	1	2	1	3	1	1	1	2	3	3	4	1	1	3	2	4
1929	1	0	1	0	0	2	1	2	1	1	2	1	3	1	1	1	2	3	3	2	1	1	2	1	3
1930	1	0	1	0	0	2	1	2	1	1	3	2	3	1	1	1	2	2	3	2	1	1	2	1	1
1931	1	0	1	0	0	2	1	2	6	1	3	2	2	2	1	2	1	3	2	1	2	1	2	1	1
1932	1	0	1	0	0	2	1	2	2	1	3	1	2	3	1	3	2	3	2	1	2	1	2	2	1
1933	1	0	1	0	0	2	1	2	2	1	3	2	3	2	2	2	2	3	2	2	2	1	2	2	4
1934	1	0	1	0	0	2	1	2	2	1	3	2	3	1	2	1	2	3	2	3	2	1	2	1	1
1935	1	0	1	0	0	1	3	2	6	1	2	2	2	1	2	3	2	3	3	2	2	1	2	2	4
1936	1	0	1	1	1	2	3	2	1	2	3	2	2	2	1	1	2	3	3	1	2	1	3	2	4
1937	1	0	1	0	1	2	3	2	2	1	2	3	3	2	1	1	1	3	3	1	3	1	2	2	3
1938	1	0	1	1	1	2	4	2	2	1	3	3	3	2	2	2	2	3	2	1	1	1	1	1	4
1939	1	0	1	0	0	2	1	2	1	1	2	2	3	3	3	1	1	3	3	1	1	1	2	1	3
1940	1	1	1	0	1	2	5	2	4	2	3	4	3	2	1	2	1	3	3	4	3	1	2	2	1
1941	1	0	1	0	0	2	3	2	2	1	2	1	3	1	2	1	2	2	2	1	1	1	2	2	4
1942	1	0	1	0	0	2	3	2	2	1	3	2	3	1	2	1	1	2	3	1	1	1	1	1	4
1943	1	0	1	0	1	2	4	2	1	2	3	4	3	2	1	1	2	3	3	1	1	1	2	1	1
1944	1	0	1	0	0	2	5	2	6	2	3	4	3	2	1	1	2	3	3	4	1	1	4	4	4
1945	1	0	1	0	0	2	3	1	1	2	3	3	2	2	1	4	1	1	2	1	2	1	3	3	1
1946	1	0	1	0	0	2	1	2	3	1	3	1	3	2	1	1	1	3	3	2	2	1	2	1	1
1947	1	0	1	0	0	2	1	1	3	1	2	1	3	2	3	1	2	3	3	4	2	1	2	2	1
1948	1	0	1	1	1	2	1	2	1	1	2	1	3	1	1	2	2	3	3	2	2	1	2	2	1
1949	1	1	1	0	1	2	1	2	5	1	3	2	2	2	2	3	2	2	3	2	4	1	3	2	3
1950	1	0	1	1	0	2	1	2	5	1	2	2	2	1	4	4	1	3	3	2	2	1	2	2	3
1951	1	0	1	0	0	2	1	2	4	1	3	1	3	2	3	2	1	3	3	2	2	1	2	1	3
1952	1	0	1	0	0	2	1	2	4	1	2	2	3	2	4	2	1	3	3	2	1	1	2	2	1
1953	1	1	1	1	1	2	3	2	4	1	2	3	2	1	1	4	2	2	3	4	4	1	3	1	3
1954	1	0	1	0	0	2	1	2	4	1	3	3	2	1	1	4	1	2	2	1	1	1	2	1	1
1955	1	0	1	1	1	2	3	2	3	2	3	2	2	2	4	4	2	1	3	1	1	1	1	1	2
1956	1	0	1	0	0	2	4	2	6	2	3	4	3	1	1	4	1	3	3	4	1	1	2	2	3
1957	1	1	1	0	0	2	1	2	4	1	2	3	1	2	1	2	1	3	3	4	3	1	1	2	1
1958	1	1	1	0	1	2	4	2	5	1	1	3	3	2	1	4	1	2	3	2	4	1	2	1	3
1959	1	0	1	0	0	2	3	2	4	1	2	3	3	2	1	1	2	3	2	1	1	1	2	2	4
1960	1	1	1	1	0	2	3	2	2	2	3	3	2	1	1	2	2	2	1	4	4	1	4	2	1
1961	1	0	1	0	0	2	4	2	6	2	3	3	2	1	2	2	2	2	1	1	1	1	2	2	1
1962	1	0	1	1	0	2	5	2	6	2	3	4	3	2	1	4	2	3	3	4	1	1	2	2	1
1963	1	0	1	0	0	2	5	2	4	2	2	4	3	1	3	3	1	3	3	4	1	1	4	2	4
1964	1	0	1	0	0	2	1	2	3	1	3	2	2	1	2	1	2	2	3	4	1	1	2	2	1
1965	1	1	1	1	0	2	3	2	5	1	3	3	3	2	1	2	1	2	3	4	1	1	2	2	1
1966	1	0	1	0	0	2	4	2	6	2	3	3	2	1	1	2	2	1	1	1	1	2	1	1	4
1967	1	1	1	0	1	2	4	2	3	2	3	4	3	1	1	4	1	3	3	2	2	1	1	2	1
1968	1	0	1	0	0	2	1	2	6	1	3	1	3	1	1	4	1	3	3	4	3	1	1	1	3
1969	1	0	1	0	0	2	4	2	6	1	3	4	2	2	1	3	2	3	2	4	2	1	2	1	3
1970	1	0	1	1	1	2	3	2	6	1	3	3	3	2	4	4	2	3	3	1	2	1	2	2	3
1971	1	0	1	0	0	2	5	2	6	2	3	4	2	2	1	2	2	2	2	4	1	1	1	1	3
1972	1	1	1	1	1	2	3	2	1	1	2	2	3	3	3	4	1	3	3	1	1	1	1	2	3
1973	1	0	1	0	0	2	3	2	3	2	3	3	2	1	2	4	2	3	2	2	1	1	2	2	1
1974	1	0	1	0	0	2	1	2	1	1	3	2	2	2	1	1	1	2	3	1	1	1	4	2	4
1975	1	0	1	0	1	2	1	2	5	2	3	2	1	2	1	4	2	3	3	4	1	1	2	1	4
1976	1	0	1	1	0	2	4	2	6	3	3	4	1	1	4	3	2	3	3	4	4	1	2	2	4
1977	1	0	1	0	0	2	4	2	3	2	3	4	3	1	1	4	1	2	3	4	1	1	2	2	1
1978	1	0	1	0	0	2	1	2	3	1	3	2	3	2	2	2	2	3	3	2	1	1	1	1	3
1979	1	0	1	0	0	1	1	2	6	1	3	2	3	2	2	4	2	3	3	2	1	1	2	1	3
1980	1	0	1	0	0	2	4	2	4	2	3	3	2	1	1	4	1	2	2	4	4	1	2	2	3
1981	1	0	1	0	0	2	3	2	4	1	3	2	2	1	1	3	2	3	3	2	1	1	2	1	4
1982	1	0	1	0	0	2	4	2	3	1	3	3	3	1	1	4	2	3	3	4	1	1	1	1	3
1983	1	0	1	0	0	2	3	2	4	2	3	2	2	2	2	4	2	3	3	1	2	1	2	1	4
1984	1	0	1	1	1	2	3	2	6	2	3	2	1	1	1	2	2	3	1	4	2	1	1	1	4
1985	1	0	1	0	0	2	1	2	2	1	3	1	3	2	2	1	2	3	3	4	2	1	2	2	3
1986	1	0	1	0	0	1	1	2	5	1	3	1	3	2	1	3	1	3	2	3	2	1	2	2	1
1987	1	0	1	0	0	2	3	2	5	3	3	3	3	1	3	4	1	3	3	2	2	1	2	2	3
1988	1	0	1	1	0	2	5	2	5	3	3	4	3	1	2	1	2	3	2	3	2	1	4	2	1
1989	1	0	1	0	0	2	1	2	1	1	3	1	2	2	2	1	2	3	2	3	2	1	2	2	1
1990	1	0	1	0	0	2	1	2	4	1	2	1	3	3	1	1	2	3	3	4	1	1	2	2	4
1991	1	0	1	0	0	2	1	2	5	1	3	2	1	1	1	2	1	3	3	1	3	1	2	2	4
1992	1	0	1	1	0	2	1	2	2	1	3	1	2	1	3	4	1	2	3	2	1	3	2	2	1
1993	1	0	1	0	0	2	1	2	2	1	2	1	3	1	2	1	2	3	3	3	4	3	2	1	3
1994	1	0	1	0	0	2	1	2	2	1	2	2	2	2	1	4	2	2	2	1	2	1	2	2	1
1995	1	0	1	0	1	2	1	2	4	1	3	1	3	1	3	2	2	3	3	2	2	1	2	2	4
1996	1	0	1	0	0	2	1	2	1	1	3	1	1	2	1	2	2	3	3	2	1	1	2	2	4
1997	1	0	1	0	1	2	1	2	2	1	3	1	3	1	1	3	2	3	3	1	1	1	4	1	1
1998	1	1	1	1	0	2	1	2	5	1	2	1	3	1	1	1	2	3	3	4	2	1	1	2	2
1999	1	0	1	0	0	2	3	2	5	2	3	2	3	1	4	4	2	2	2	2	4	1	1	1	1
[truncated: 853 more rows]
